# Supplementary material for: Functional convergence of histone methyltransferases EHMT1 and KMT2C involved in intellectual disability and autism spectrum disorder
Source: PLoS Genet. 2017 Oct 25;13(10):e1006864. doi: 10.1371/journal.pgen.1006864 (PMC5656305; doi:10.1371/journal.pgen.1006864)
Supplement: S1 Table — Total number of reads, and the percentage aligned reads are shown. Next, the percentage of aligned reads to unambiguous places relative to total aligned reads and the percentage of reads with MAPQ scores higher than 15 are shown. Lastly, the total number of high quality reads that was used for analysis is shown. (XLSX) [file pgen.1006864.s005.xlsx]

## Sheet: Blad1
S1 Table: ChIP-seq depth, alignment, mapping efficiency and MACS2 settings
sequencing depth:
	trr_ChIP_rep1	trr_ChIP_rep2	trr_ChIP_input
total	47268691	54920255	30759933
%aligned	95	96	95
%aligned unambiguously	32	48	79
%aligned with MAPQ>15	47	69	80
# reads used for MACS2	7151062	18390248	19382974
MACS2 settings:
	trr_ChIP_rep1	trr_ChIP_rep2
genome size	120000000	120000000
band width	300	300
model fold	5,50	3100
p-value	0.001	-
q-value	-	1e-05
regional lambda	1000-10000	500-5000
