# Supplementary material for: Functional convergence of histone methyltransferases EHMT1 and KMT2C involved in intellectual disability and autism spectrum disorder
Source: PLoS Genet. 2017 Oct 25;13(10):e1006864. doi: 10.1371/journal.pgen.1006864 (PMC5656305; doi:10.1371/journal.pgen.1006864)
Supplement: S2 Table — (XLSX) [file pgen.1006864.s006.xlsx]

## Sheet: Blad1
S2 Table: Annotation of trr ChIP-seq peaks to nearest genomic feature using HOMER software (Raw data to Fig 3A)
Chr	Start	End	ID	Detailed Annotation
chr2L	18599	18928	FBgn0002121	promoter-TSS (NM_078715)
chr2L	21473	21818	FBgn0002121	promoter-TSS (NM_001258872)
chr2L	66930	67223	FBgn0067779	promoter-TSS (NM_001258880)
chr2L	72431	72776	FBgn0031213	promoter-TSS (NM_001169367)
chr2L	72920	73357	FBgn0031213	promoter-TSS (NM_001169367)
chr2L	131954	132246	FBgn0001142	promoter-TSS (NM_164367)
chr2L	155707	156025	FBgn0031229	promoter-TSS (NM_164373)
chr2L	156102	156401	FBgn0031229	promoter-TSS (NM_134656)
chr2L	158445	159259	FBgn0016977	promoter-TSS (NM_001258887)
chr2L	160889	161134	FBgn0016977	5' UTR (NM_001272875, exon 2 of 14)
chr2L	161208	161474	FBgn0016977	5' UTR (NM_001272875, exon 2 of 14)
chr2L	250601	250814	FBgn0266557	TTS (NR_073677)
chr2L	283068	283457	FBgn0031244	promoter-TSS (NM_134669)
chr2L	285546	285752	FBgn0031245	5' UTR (NM_134670, exon 1 of 3)
chr2L	297401	297767	FBgn0020622	promoter-TSS (NM_057922)
chr2L	305621	306159	FBgn0004611	promoter-TSS (NM_001272889)
chr2L	309915	310413	FBgn0004611	promoter-TSS (NR_073679)
chr2L	395385	396043	FBgn0263871	promoter-TSS (NR_073680)
chr2L	414559	415240	FBgn0264855	promoter-TSS (NM_057471)
chr2L	419577	420057	FBgn0002593	promoter-TSS (NM_134677)
chr2L	452446	453295	FBgn0015924	promoter-TSS (NM_001272895)
chr2L	471923	473217	FBgn0031258	promoter-TSS (NM_134683)
chr2L	479447	479661	FBgn0043364	5' UTR (NM_001272903, exon 1 of 2)
chr2L	490061	490998	FBgn0003963	promoter-TSS (NM_001272899)
chr2L	602328	602964	FBgn0031270	promoter-TSS (NM_134694)
chr2L	740071	740410	FBgn0026438	intron (NM_058079, intron 4 of 7)
chr2L	741673	741928	FBgn0026438	promoter-TSS (NM_001169373)
chr2L	745722	746024	FBgn0026438	Intergenic
chr2L	750517	750784	FBgn0031275	promoter-TSS (NM_001258897)
chr2L	821295	821599	FBgn0031285	promoter-TSS (NM_001038778)
chr2L	821846	822033	FBgn0031285	TTS (NM_057808)
chr2L	850911	851305	FBgn0020304	promoter-TSS (NM_001169377)
chr2L	870021	871840	FBgn0053526	promoter-TSS (NM_001014454)
chr2L	885015	885297	FBgn0031292	promoter-TSS (NM_134711)
chr2L	1006579	1006924	FBgn0031295	Intergenic
chr2L	1077643	1078017	FBgn0003310	promoter-TSS (NM_078726)
chr2L	1080596	1081079	FBgn0031298	promoter-TSS (NM_001272923)
chr2L	1102275	1102587	FBgn0031299	promoter-TSS (NM_164404)
chr2L	1108178	1108667	FBgn0261938	promoter-TSS (NM_001272924)
chr2L	1118820	1119101	FBgn0016926	promoter-TSS (NM_001272925)
chr2L	1157731	1158668	FBgn0261458	promoter-TSS (NM_001038780)
chr2L	1255738	1256579	FBgn0041097	promoter-TSS (NM_134748)
chr2L	1420308	1420557	FBgn0002543	promoter-TSS (NM_080531)
chr2L	1491866	1492159	FBgn0051928	promoter-TSS (NM_164418)
chr2L	1502602	1503319	FBgn0031344	promoter-TSS (NM_001272942)
chr2L	1504093	1504666	FBgn0031344	TTS (NR_073687)
chr2L	1554510	1555323	FBgn0261509	promoter-TSS (NM_001272944)
chr2L	1611179	1611401	FBgn0031351	promoter-TSS (NM_134764)
chr2L	1613955	1614403	FBgn0021906	promoter-TSS (NM_001272947)
chr2L	1651124	1651437	FBgn0086758	promoter-TSS (NM_001201751)
chr2L	1724359	1724582	FBgn0031359	promoter-TSS (NM_001258911)
chr2L	1727536	1728994	FBgn0000579	promoter-TSS (NM_058073)
chr2L	1732159	1732770	FBgn0264494	promoter-TSS (NM_134773)
chr2L	1836301	1836706	FBgn0051665	promoter-TSS (NM_001258913)
chr2L	1909701	1909981	FBgn0031374	5' UTR (NM_001103581, exon 2 of 19)
chr2L	1979209	1979716	FBgn0031377	intron (NM_134789, intron 3 of 4)
chr2L	1987563	1988085	FBgn0001125	promoter-TSS (NM_164445)
chr2L	2009278	2010050	FBgn0031384	promoter-TSS (NM_001103583)
chr2L	2011615	2011884	FBgn0031384	promoter-TSS (NM_001272965)
chr2L	2130156	2130548	FBgn0004507	promoter-TSS (NM_001032048)
chr2L	2145023	2145622	FBgn0031390	promoter-TSS (NM_001272976)
chr2L	2178509	2178887	FBgn0000097	promoter-TSS (NM_001272979)
chr2L	2192302	2192734	FBgn0031395	promoter-TSS (NM_001258916)
chr2L	2193237	2193739	FBgn0085201	promoter-TSS (NM_001272984)
chr2L	2197033	2197565	FBgn0085201	intron (NM_001272983, intron 1 of 2)
chr2L	2201301	2201532	FBgn0085201	Intergenic
chr2L	2201821	2202663	FBgn0051668	Intergenic
chr2L	2203187	2203612	FBgn0051668	TTS (NM_001103585)
chr2L	2216140	2216751	FBgn0031398	promoter-TSS (NM_001272987)
chr2L	2216872	2217158	FBgn0040715	promoter-TSS (NM_001272987)
chr2L	2220552	2220954	FBgn0031401	promoter-TSS (NM_164461)
chr2L	2221934	2222203	FBgn0031401	promoter-TSS (NM_134813)
chr2L	2226096	2226469	FBgn0031403	promoter-TSS (NM_001103588)
chr2L	2236844	2237271	FBgn0262126	promoter-TSS (NM_001272988)
chr2L	2311479	2311907	FBgn0031414	promoter-TSS (NM_001272995)
chr2L	2357253	2357683	FBgn0031413	promoter-TSS (NM_001014461)
chr2L	2364584	2365513	FBgn0014010	promoter-TSS (NM_164477)
chr2L	2374505	2374780	FBgn0031418	promoter-TSS (NM_001201755)
chr2L	2375996	2376618	FBgn0031420	promoter-TSS (NM_001273003)
chr2L	2380832	2381088	FBgn0264672	promoter-TSS (NM_001273005)
chr2L	2382876	2383398	FBgn0031422	promoter-TSS (NM_134835)
chr2L	2420201	2420919	FBgn0031428	promoter-TSS (NM_001273011)
chr2L	2492519	2493193	FBgn0011818	promoter-TSS (NM_164490)
chr2L	2493246	2493472	FBgn0011818	promoter-TSS (NM_001144297)
chr2L	2579947	2580281	FBgn0031436	promoter-TSS (NM_001144298)
chr2L	2611770	2612584	FBgn0031440	TTS (NM_134852)
chr2L	2676994	2677937	FBgn0051690	promoter-TSS (NM_205893)
chr2L	2724475	2724869	FBgn0031449	Intergenic
chr2L	2752559	2753712	FBgn0250906	promoter-TSS (NM_001273029)
chr2L	2754276	2754589	FBgn0031453	intron (NM_164498, intron 1 of 2)
chr2L	2769812	2770184	FBgn0019830	promoter-TSS (NM_164500)
chr2L	2797463	2797680	FBgn0264369	promoter-TSS (NR_073706)
chr2L	2798862	2799355	FBgn0004242	TTS (NR_073706)
chr2L	2799810	2800284	FBgn0004242	promoter-TSS (NM_164502)
chr2L	2815719	2816049	FBgn0031463	promoter-TSS (NM_001103593)
chr2L	2855613	2856289	FBgn0015521	promoter-TSS (NM_078738)
chr2L	2874226	2874870	FBgn0051694	promoter-TSS (NM_134885)
chr2L	2878167	2878483	FBgn0051950	promoter-TSS (NM_164512)
chr2L	2885007	2885879	FBgn0024947	promoter-TSS (NM_001273043)
chr2L	2885952	2886115	FBgn0041111	promoter-TSS (NM_164515)
chr2L	2887733	2888094	FBgn0041111	promoter-TSS (NM_164517)
chr2L	2888249	2888452	FBgn0041111	promoter-TSS (NM_164517)
chr2L	2955792	2956191	FBgn0010263	promoter-TSS (NM_001273045)
chr2L	2979181	2979429	FBgn0031485	promoter-TSS (NM_134889)
chr2L	3039683	3040123	FBgn0031500	promoter-TSS (NM_134902)
chr2L	3055953	3056827	FBgn0283427	promoter-TSS (NM_134904)
chr2L	3059314	3059709	FBgn0283427	intron (NM_001144306, intron 1 of 5)
chr2L	3108372	3108604	FBgn0015600	promoter-TSS (NM_001042864)
chr2L	3144638	3144880	FBgn0015600	promoter-TSS (NM_057805)
chr2L	3159414	3159855	FBgn0011648	promoter-TSS (NM_057669)
chr2L	3170828	3171489	FBgn0264744	promoter-TSS (NM_134910)
chr2L	3172398	3173131	FBgn0051698	TTS (NM_164529)
chr2L	3265489	3265779	FBgn0031513	Intergenic
chr2L	3303438	3303857	FBgn0031518	promoter-TSS (NM_134916)
chr2L	3354577	3355549	FBgn0020445	promoter-TSS (NM_079909)
chr2L	3373210	3373667	FBgn0085423	promoter-TSS (NM_001103598)
chr2L	3376734	3377029	FBgn0016698	promoter-TSS (NM_134928)
chr2L	3426018	3426270	FBgn0031530	intron (NM_205903, intron 1 of 7)
chr2L	3426539	3427078	FBgn0031530	promoter-TSS (NM_205903)
chr2L	3449474	3449860	FBgn0031534	promoter-TSS (NM_134933)
chr2L	3452167	3452537	FBgn0031535	promoter-TSS (NM_001103604)
chr2L	3472312	3472575	FBgn0051956	promoter-TSS (NM_164539)
chr2L	3514647	3515013	FBgn0031544	promoter-TSS (NM_175954)
chr2L	3530167	3530807	FBgn0031549	promoter-TSS (NM_134947)
chr2L	3657361	3658155	FBgn0000721	promoter-TSS (NM_058139)
chr2L	3662152	3662823	FBgn0085369	promoter-TSS (NM_001103605)
chr2L	3729993	3730619	FBgn0031568	promoter-TSS (NM_001273073)
chr2L	3757096	3757426	FBgn0263846	promoter-TSS (NM_001273076)
chr2L	3786248	3786563	FBgn0051958	promoter-TSS (NM_001258935)
chr2L	3802886	3803153	FBgn0021800	promoter-TSS (NM_143795)
chr2L	3803492	3804027	FBgn0021800	intron (NM_143795, intron 1 of 3)
chr2L	3805501	3805914	FBgn0021800	promoter-TSS (NM_164561)
chr2L	3806170	3806440	FBgn0021800	5' UTR (NM_164561, exon 1 of 4)
chr2L	3813343	3813693	FBgn0031573	promoter-TSS (NM_134965)
chr2L	3895992	3896330	FBgn0000256	promoter-TSS (NM_164566)
chr2L	3991429	3992012	FBgn0051774	promoter-TSS (NM_001258937)
chr2L	4031240	4031615	FBgn0000547	promoter-TSS (NM_001273085)
chr2L	4187585	4188014	FBgn0051961	promoter-TSS (NM_164570)
chr2L	4197297	4197559	FBgn0031589	promoter-TSS (NM_001103607)
chr2L	4197874	4198334	FBgn0031589	promoter-TSS (NM_001103607)
chr2L	4224063	4224406	FBgn0001075	TTS (NM_134975)
chr2L	4282947	4283333	FBgn0010473	promoter-TSS (NM_164578)
chr2L	4283553	4283897	FBgn0010473	promoter-TSS (NM_001169398)
chr2L	4331785	4332183	FBgn0020762	TTS (NM_134978)
chr2L	4333419	4333731	FBgn0020762	promoter-TSS (NM_078747)
chr2L	4333813	4334108	FBgn0020762	promoter-TSS (NM_078747)
chr2L	4345715	4346226	FBgn0262375	TTS (NM_001103608)
chr2L	4385748	4386381	FBgn0031598	promoter-TSS (NM_134981)
chr2L	4440977	4441376	FBgn0031602	TTS (NM_001169399)
chr2L	4458119	4459325	FBgn0261606	promoter-TSS (NM_057615)
chr2L	4459380	4459983	FBgn0053002	promoter-TSS (NM_001273099)
chr2L	4464955	4465314	FBgn0031611	promoter-TSS (NM_134997)
chr2L	4694584	4694936	FBgn0085380	promoter-TSS (NM_001103615)
chr2L	4793895	4794755	FBgn0031628	promoter-TSS (NM_135013)
chr2L	4810035	4810380	FBgn0031630	Intergenic
chr2L	4818059	4818366	FBgn0031631	promoter-TSS (NM_135016)
chr2L	4852710	4853102	FBgn0051660	promoter-TSS (NM_001014465)
chr2L	4945209	4945598	FBgn0031651	promoter-TSS (NM_078752)
chr2L	4967622	4967902	FBgn0015834	promoter-TSS (NM_078754)
chr2L	4968789	4969116	FBgn0262467	promoter-TSS (NM_135041)
chr2L	4971345	4971833	FBgn0031659	promoter-TSS (NM_143776)
chr2L	4973837	4974161	FBgn0031660	promoter-TSS (NM_001273133)
chr2L	4981407	4981810	FBgn0083962	promoter-TSS (NM_001273135)
chr2L	4997671	4997903	FBgn0053113	promoter-TSS (NM_175973)
chr2L	5001315	5001654	FBgn0053113	intron (NM_175969, intron 1 of 4)
chr2L	5004698	5005196	FBgn0053113	promoter-TSS (NM_001169407)
chr2L	5009534	5009899	FBgn0053113	promoter-TSS (NM_175969)
chr2L	5037398	5037681	FBgn0260451	promoter-TSS (NM_144359)
chr2L	5042792	5043649	FBgn0264743	promoter-TSS (NM_001273146)
chr2L	5062853	5063158	FBgn0028572	promoter-TSS (NM_001273155)
chr2L	5063857	5064538	FBgn0028572	promoter-TSS (NR_073722)
chr2L	5070621	5071174	FBgn0261608	promoter-TSS (NM_080042)
chr2L	5093354	5093907	FBgn0031681	promoter-TSS (NM_001042873)
chr2L	5096125	5096790	FBgn0031683	promoter-TSS (NM_001273157)
chr2L	5099997	5100528	FBgn0031684	promoter-TSS (NM_135065)
chr2L	5107723	5107996	FBgn0261836	promoter-TSS (NM_001201765)
chr2L	5108296	5108783	FBgn0261836	promoter-TSS (NM_001201765)
chr2L	5146213	5146535	FBgn0261836	promoter-TSS (NM_001169414)
chr2L	5237167	5237462	FBgn0003716	promoter-TSS (NM_175978)
chr2L	5270136	5270664	FBgn0003716	TTS (NM_135074)
chr2L	5270722	5271678	FBgn0003716	TTS (NM_135074)
chr2L	5314721	5315030	FBgn0031697	promoter-TSS (NM_135076)
chr2L	5325056	5325290	FBgn0031698	intron (NM_001258955, intron 1 of 5)
chr2L	5326507	5327413	FBgn0031698	promoter-TSS (NM_135077)
chr2L	5365718	5366304	FBgn0262097	TTS (NM_001103619)
chr2L	5461201	5461510	FBgn0261963	promoter-TSS (NM_001273167)
chr2L	5519848	5520265	FBgn0000318	promoter-TSS (NM_135086)
chr2L	5624050	5624528	FBgn0031725	Intergenic
chr2L	5658443	5658775	FBgn0051646	promoter-TSS (NM_164653)
chr2L	5771253	5771516	FBgn0031738	non-coding (NR_073726, exon 2 of 2)
chr2L	5799977	5800537	FBgn0031738	promoter-TSS (NM_001169420)
chr2L	5801963	5802241	FBgn0031740	promoter-TSS (NM_001273178)
chr2L	5906918	5907571	FBgn0043362	promoter-TSS (NR_073727)
chr2L	5943464	5944137	FBgn0001128	promoter-TSS (NM_001273181)
chr2L	5981396	5981669	FBgn0001942	promoter-TSS (NM_205913)
chr2L	5981835	5982340	FBgn0001942	promoter-TSS (NM_164669)
chr2L	5986037	5986358	FBgn0001941	promoter-TSS (NM_057246)
chr2L	6036920	6037180	FBgn0025742	promoter-TSS (NM_078765)
chr2L	6037841	6038150	FBgn0031766	promoter-TSS (NM_135139)
chr2L	6045915	6046296	FBgn0000052	promoter-TSS (NM_164676)
chr2L	6078890	6079454	FBgn0031778	non-coding (NR_047911, exon 2 of 2)
chr2L	6082520	6082754	FBgn0266450	5' UTR (NM_058119, exon 1 of 4)
chr2L	6088389	6088723	FBgn0266450	intron (NM_058119, intron 1 of 3)
chr2L	6098917	6099372	FBgn0031779	promoter-TSS (NM_135151)
chr2L	6124702	6125130	FBgn0031781	promoter-TSS (NM_135152)
chr2L	6178683	6178902	FBgn0085409	promoter-TSS (NM_001103627)
chr2L	6178972	6179312	FBgn0085409	promoter-TSS (NM_001103627)
chr2L	6252267	6252651	FBgn0053531	promoter-TSS (NM_001014474)
chr2L	6323398	6323968	FBgn0265778	promoter-TSS (NM_001144325)
chr2L	6338168	6339043	FBgn0031799	promoter-TSS (NM_135169)
chr2L	6356649	6357261	FBgn0031804	TTS (NM_135174)
chr2L	6411128	6411425	FBgn0259714	promoter-TSS (NM_001144327)
chr2L	6411506	6412304	FBgn0031811	promoter-TSS (NM_135181)
chr2L	6454954	6456383	FBgn0031814	promoter-TSS (NM_205915)
chr2L	6473732	6474233	FBgn0259749	promoter-TSS (NM_135188)
chr2L	6480532	6481247	FBgn0031820	promoter-TSS (NM_135191)
chr2L	6498410	6498798	FBgn0051637	promoter-TSS (NM_135199)
chr2L	6557381	6557792	FBgn0031830	promoter-TSS (NM_135202)
chr2L	6566080	6566385	FBgn0031834	5' UTR (NM_135206, exon 1 of 1)
chr2L	6600872	6601258	FBgn0031835	promoter-TSS (NM_135207)
chr2L	6610813	6611215	FBgn0031836	promoter-TSS (NM_135208)
chr2L	6622655	6622955	FBgn0085374	promoter-TSS (NM_001103631)
chr2L	6648914	6649507	FBgn0051635	promoter-TSS (NM_001273207)
chr2L	6723408	6723936	FBgn0046704	promoter-TSS (NM_001273221)
chr2L	6786697	6787014	FBgn0015776	promoter-TSS (NM_057819)
chr2L	6793511	6793863	FBgn0015777	intron (NM_057821, intron 1 of 6)
chr2L	6797458	6797795	FBgn0015777	promoter-TSS (NM_001014475)
chr2L	6907875	6908119	FBgn0031868	promoter-TSS (NM_135237)
chr2L	6913991	6914409	FBgn0011737	promoter-TSS (NM_001273238)
chr2L	6918550	6919575	FBgn0026196	promoter-TSS (NM_058064)
chr2L	6920235	6921109	FBgn0004838	promoter-TSS (NM_001273239)
chr2L	6921569	6922017	FBgn0004838	5' UTR (NM_164720, exon 1 of 5)
chr2L	6945164	6945506	FBgn0031871	promoter-TSS (NM_001273242)
chr2L	6971634	6971997	FBgn0016978	promoter-TSS (NM_001273243)
chr2L	7013104	7013543	FBgn0263027	promoter-TSS (NM_135248)
chr2L	7026905	7027804	FBgn0051908	promoter-TSS (NM_135249)
chr2L	7042178	7042382	FBgn0262872	promoter-TSS (NM_001258998)
chr2L	7049006	7049498	FBgn0262872	promoter-TSS (NM_001258999)
chr2L	7050077	7050353	FBgn0262872	promoter-TSS (NM_164738)
chr2L	7065741	7066132	FBgn0031886	promoter-TSS (NM_135252)
chr2L	7157506	7157747	FBgn0085407	promoter-TSS (NM_001103637)
chr2L	7181841	7182273	FBgn0031893	promoter-TSS (NM_135256)
chr2L	7188584	7188859	FBgn0031894	promoter-TSS (NM_135257)
chr2L	7219804	7220366	FBgn0031897	promoter-TSS (NM_001273245)
chr2L	7245299	7245616	FBgn0259111	promoter-TSS (NM_001273250)
chr2L	7249269	7249748	FBgn0259111	promoter-TSS (NM_001273248)
chr2L	7258183	7258492	FBgn0051909	TTS (NM_164745)
chr2L	7281466	7281798	FBgn0010453	Intergenic
chr2L	7388152	7388384	FBgn0031904	promoter-TSS (NM_135266)
chr2L	7426372	7426978	FBgn0031912	promoter-TSS (NM_135274)
chr2L	7437026	7437572	FBgn0031914	promoter-TSS (NM_164750)
chr2L	7495476	7495761	FBgn0260486	5' UTR (NM_001273271, exon 1 of 14)
chr2L	7495894	7496858	FBgn0260486	promoter-TSS (NM_001273271)
chr2L	7530368	7531120	FBgn0264895	promoter-TSS (NM_001014478)
chr2L	7534954	7535255	FBgn0264895	intron (NM_001103644, intron 2 of 4)
chr2L	7641705	7641969	FBgn0264087	TTS (NM_001273283)
chr2L	7674477	7674746	FBgn0264087	5' UTR (NM_001273283, exon 1 of 13)
chr2L	7702505	7702872	FBgn0041181	promoter-TSS (NM_078783)
chr2L	7799868	7800387	FBgn0031951	promoter-TSS (NM_135308)
chr2L	7809627	7810065	FBgn0031952	intron (NM_001169433, intron 1 of 6)
chr2L	7810440	7810983	FBgn0031952	promoter-TSS (NM_135309)
chr2L	7828167	7828371	FBgn0004177	intron (NM_057457, intron 1 of 3)
chr2L	7832808	7833124	FBgn0004177	TTS (NM_057457)
chr2L	7855103	7855489	FBgn0031955	promoter-TSS (NM_135312)
chr2L	7984019	7985444	FBgn0085450	promoter-TSS (NM_135323)
chr2L	7998646	7999142	FBgn0031971	promoter-TSS (NM_135326)
chr2L	8004089	8004601	FBgn0031972	promoter-TSS (NM_135327)
chr2L	8029244	8029481	FBgn0031977	promoter-TSS (NM_135331)
chr2L	8030461	8030883	FBgn0044323	promoter-TSS (NM_135333)
chr2L	8031677	8031993	FBgn0044323	intron (NM_164780, intron 1 of 4)
chr2L	8040857	8041136	FBgn0031979	promoter-TSS (NM_135334)
chr2L	8071462	8071768	FBgn0011230	promoter-TSS (NM_057638)
chr2L	8082862	8083335	FBgn0267488	promoter-TSS (NM_079949)
chr2L	8083432	8083651	FBgn0261822	promoter-TSS (NM_079949)
chr2L	8123668	8124487	FBgn0031985	promoter-TSS (NM_135338)
chr2L	8126557	8127428	FBgn0031988	promoter-TSS (NM_135340)
chr2L	8156776	8157157	FBgn0031990	promoter-TSS (NM_001201785)
chr2L	8159564	8159998	FBgn0261064	promoter-TSS (NM_135341)
chr2L	8162941	8163309	FBgn0264953	promoter-TSS (NM_135343)
chr2L	8204939	8205495	FBgn0031998	promoter-TSS (NM_135348)
chr2L	8239909	8240295	FBgn0032006	promoter-TSS (NM_001169439)
chr2L	8257463	8257882	FBgn0032010	promoter-TSS (NM_001273309)
chr2L	8326814	8327263	FBgn0032022	promoter-TSS (NM_135367)
chr2L	8364408	8364898	FBgn0010265	promoter-TSS (NM_164809)
chr2L	8365753	8366166	FBgn0260439	promoter-TSS (NM_001032056)
chr2L	8403545	8403743	FBgn0020497	promoter-TSS (NM_001273321)
chr2L	8415086	8415934	FBgn0027932	promoter-TSS (NM_001273323)
chr2L	8463812	8464342	FBgn0026718	promoter-TSS (NM_135387)
chr2L	8477923	8478394	FBgn0262029	promoter-TSS (NM_001201800)
chr2L	8488759	8489057	FBgn0032047	promoter-TSS (NM_135390)
chr2L	8521709	8522245	FBgn0016122	promoter-TSS (NM_057847)
chr2L	8542504	8543842	FBgn0011259	promoter-TSS (NM_001273336)
chr2L	8685790	8686407	FBgn0260861	promoter-TSS (NM_135403)
chr2L	8709059	8709281	FBgn0004914	TTS (NM_080050)
chr2L	8717985	8718281	FBgn0004914	intron (NM_080050, intron 1 of 8)
chr2L	8740181	8741362	FBgn0003209	promoter-TSS (NM_080050)
chr2L	8825095	8825452	FBgn0029123	promoter-TSS (NM_079996)
chr2L	8888689	8889151	FBgn0261630	Intergenic
chr2L	8949832	8950200	FBgn0032078	intron (NM_164840, intron 1 of 3)
chr2L	8951008	8951720	FBgn0032078	promoter-TSS (NM_135414)
chr2L	8957878	8958641	FBgn0032079	promoter-TSS (NM_135415)
chr2L	8997297	8997761	FBgn0040964	promoter-TSS (NM_001273347)
chr2L	9019514	9019855	FBgn0032089	Intergenic
chr2L	9089554	9090295	FBgn0032095	TTS (NM_078795)
chr2L	9125114	9125536	FBgn0052982	promoter-TSS (NM_176001)
chr2L	9125670	9125973	FBgn0052982	promoter-TSS (NM_176001)
chr2L	9166347	9167116	FBgn0041092	promoter-TSS (NM_001273350)
chr2L	9176099	9176539	FBgn0041092	promoter-TSS (NM_001201819)
chr2L	9256502	9256772	FBgn0267252	promoter-TSS (NM_001201820)
chr2L	9271113	9272822	FBgn0267252	promoter-TSS (NM_001169446)
chr2L	9320083	9320976	FBgn0032109	Intergenic
chr2L	9330532	9330864	FBgn0010314	promoter-TSS (NM_057599)
chr2L	9341760	9342224	FBgn0032110	promoter-TSS (NM_135437)
chr2L	9415004	9415488	FBgn0085395	promoter-TSS (NM_135440)
chr2L	9430963	9431357	FBgn0032117	promoter-TSS (NM_135444)
chr2L	9437372	9437662	FBgn0002973	promoter-TSS (NM_164855)
chr2L	9464606	9464978	FBgn0264269	TTS (NM_001273362)
chr2L	9485930	9486726	FBgn0004868	Intergenic
chr2L	9494817	9495663	FBgn0032120	promoter-TSS (NM_001259024)
chr2L	9520863	9521171	FBgn0032123	promoter-TSS (NM_205946)
chr2L	9540017	9540408	FBgn0032124	promoter-TSS (NM_135450)
chr2L	9566587	9566793	FBgn0032129	promoter-TSS (NM_164858)
chr2L	9567306	9567846	FBgn0032129	promoter-TSS (NM_164858)
chr2L	9576560	9576981	FBgn0028479	promoter-TSS (NM_164860)
chr2L	9613108	9613629	FBgn0040070	promoter-TSS (NM_078802)
chr2L	9616695	9616997	FBgn0032135	promoter-TSS (NM_001169451)
chr2L	9699081	9699832	FBgn0000273	promoter-TSS (NM_164866)
chr2L	9711215	9712222	FBgn0032138	promoter-TSS (NM_135461)
chr2L	9744713	9744933	FBgn0028704	intron (NM_164870, intron 1 of 7)
chr2L	9757954	9758367	FBgn0270924	promoter-TSS (NM_057953)
chr2L	9758869	9759127	FBgn0270924	intron (NM_057953, intron 1 of 3)
chr2L	9763199	9763502	FBgn0283478	promoter-TSS (NM_164871)
chr2L	9792880	9793428	FBgn0032150	promoter-TSS (NM_001273371)
chr2L	9887732	9888229	FBgn0029174	promoter-TSS (NM_080156)
chr2L	9957035	9957458	FBgn0032170	promoter-TSS (NM_135489)
chr2L	9963778	9964207	FBgn0032172	promoter-TSS (NM_135490)
chr2L	9967066	9967547	FBgn0011272	promoter-TSS (NM_001273382)
chr2L	10056505	10056924	FBgn0267727	promoter-TSS (NM_057693)
chr2L	10180148	10180494	FBgn0265002	promoter-TSS (NM_001273385)
chr2L	10204091	10204630	FBgn0085188	promoter-TSS (NM_001103667)
chr2L	10206904	10207192	FBgn0032191	promoter-TSS (NM_135509)
chr2L	10222400	10222910	FBgn0032195	promoter-TSS (NM_135514)
chr2L	10226433	10227209	FBgn0032196	promoter-TSS (NM_135515)
chr2L	10232283	10232524	FBgn0032198	promoter-TSS (NM_135517)
chr2L	10238833	10239532	FBgn0004419	promoter-TSS (NM_078809)
chr2L	10250184	10250479	FBgn0000229	promoter-TSS (NM_001169461)
chr2L	10255553	10256035	FBgn0032200	promoter-TSS (NM_135518)
chr2L	10263404	10264321	FBgn0032202	promoter-TSS (NM_057653)
chr2L	10268501	10269373	FBgn0032205	promoter-TSS (NM_135522)
chr2L	10269567	10270274	FBgn0260750	promoter-TSS (NM_164906)
chr2L	10311966	10312290	FBgn0267365	promoter-TSS (NM_135532)
chr2L	10314415	10314788	FBgn0032217	promoter-TSS (NM_001273392)
chr2L	10330884	10331521	FBgn0032221	promoter-TSS (NM_001103669)
chr2L	10356555	10356929	FBgn0032229	promoter-TSS (NM_135543)
chr2L	10362517	10363052	FBgn0027568	promoter-TSS (NM_001273404)
chr2L	10366431	10366882	FBgn0032231	promoter-TSS (NM_135547)
chr2L	10375874	10376234	FBgn0032233	promoter-TSS (NM_001273406)
chr2L	10386288	10386605	FBgn0004106	promoter-TSS (NM_057449)
chr2L	10387800	10388352	FBgn0267821	promoter-TSS (NM_001273412)
chr2L	10396627	10397156	FBgn0051716	promoter-TSS (NM_135550)
chr2L	10408007	10408535	FBgn0025366	promoter-TSS (NM_001273418)
chr2L	10413337	10414249	FBgn0032243	promoter-TSS (NM_135553)
chr2L	10422639	10423472	FBgn0032246	promoter-TSS (NM_001273419)
chr2L	10428582	10428907	FBgn0032247	promoter-TSS (NM_135557)
chr2L	10506586	10507211	FBgn0086347	promoter-TSS (NM_001201855)
chr2L	10544817	10545072	FBgn0051721	promoter-TSS (NM_164935)
chr2L	10721053	10721955	FBgn0032289	Intergenic
chr2L	10756086	10757501	FBgn0032297	promoter-TSS (NM_135606)
chr2L	10759948	10760372	FBgn0027550	promoter-TSS (NM_135607)
chr2L	10760869	10761317	FBgn0027550	promoter-TSS (NM_135607)
chr2L	10837270	10837647	FBgn0011676	promoter-TSS (NM_001032075)
chr2L	10850611	10851180	FBgn0004363	promoter-TSS (NM_001038810)
chr2L	10858090	10858443	FBgn0024227	promoter-TSS (NM_057988)
chr2L	10963973	10964927	FBgn0261871	promoter-TSS (NM_001169474)
chr2L	10970264	10970579	FBgn0032321	promoter-TSS (NM_135631)
chr2L	10976219	10977003	FBgn0041781	promoter-TSS (NM_143778)
chr2L	11003934	11004818	FBgn0015756	promoter-TSS (NM_164955)
chr2L	11086505	11086842	FBgn0032338	promoter-TSS (NM_001259045)
chr2L	11106700	11107085	FBgn0261983	promoter-TSS (NM_135644)
chr2L	11130348	11130973	FBgn0028700	promoter-TSS (NM_135651)
chr2L	11168724	11169076	FBgn0259822	intron (NM_205963, intron 1 of 9)
chr2L	11178906	11179192	FBgn0032354	promoter-TSS (NM_135655)
chr2L	11210649	11210912	FBgn0264442	intron (NM_057215, intron 1 of 8)
chr2L	11268973	11269593	FBgn0040232	promoter-TSS (NM_001273451)
chr2L	11358545	11358967	FBgn0000287	promoter-TSS (NM_001259054)
chr2L	11445645	11446370	FBgn0261648	promoter-TSS (NM_164966)
chr2L	11499004	11499287	FBgn0032361	promoter-TSS (NM_135659)
chr2L	11517117	11517339	FBgn0032363	promoter-TSS (NM_001273455)
chr2L	11581602	11582147	FBgn0028412	Intergenic
chr2L	11804560	11805086	FBgn0020309	intron (NM_001273462, intron 1 of 5)
chr2L	11806754	11807610	FBgn0020309	(GA)n|Simple_repeat|Simple_repeat
chr2L	11807868	11808137	FBgn0020309	intron (NM_001273464, intron 1 of 7)
chr2L	11813734	11814100	FBgn0032378	promoter-TSS (NM_001273465)
chr2L	11878878	11879189	FBgn0264815	intron (NM_001144344, intron 3 of 9)
chr2L	11903464	11903768	FBgn0264815	intron (NM_001144344, intron 3 of 9)
chr2L	11948554	11948915	FBgn0032385	TTS (NM_135682)
chr2L	11988089	11988331	FBgn0085192	promoter-TSS (NM_135685)
chr2L	12007430	12007624	FBgn0014019	promoter-TSS (NM_057748)
chr2L	12010860	12012217	FBgn0014019	Intergenic
chr2L	12020830	12021182	FBgn0032395	promoter-TSS (NM_135691)
chr2L	12044715	12044996	FBgn0032399	TTS (NM_135695)
chr2L	12045657	12046600	FBgn0032400	promoter-TSS (NM_135695)
chr2L	12055881	12056258	FBgn0028425	promoter-TSS (NM_135699)
chr2L	12093543	12093832	FBgn0032407	promoter-TSS (NM_135703)
chr2L	12103216	12103699	FBgn0029137	promoter-TSS (NM_080100)
chr2L	12142483	12142938	FBgn0051760	promoter-TSS (NM_001169491)
chr2L	12172428	12173116	FBgn0032420	promoter-TSS (NM_135712)
chr2L	12424500	12425158	FBgn0032428	promoter-TSS (NM_135720)
chr2L	12455088	12455395	FBgn0032436	TTS (NM_001169493)
chr2L	12456900	12457482	FBgn0262203	3' UTR (NM_165012, exon 4 of 4)
chr2L	12459980	12460270	FBgn0262203	promoter-TSS (NR_047945)
chr2L	12460755	12461414	FBgn0259176	promoter-TSS (NR_047945)
chr2L	12482975	12483836	FBgn0259176	5' UTR (NM_001169494, exon 1 of 3)
chr2L	12484255	12484461	FBgn0259176	promoter-TSS (NM_001169494)
chr2L	12504945	12505237	FBgn0259176	promoter-TSS (NM_001273490)
chr2L	12520027	12521391	FBgn0263458	intron (NM_001042892, intron 5 of 7)
chr2L	12543196	12543562	FBgn0261709	non-coding (NR_037735, exon 1 of 2)
chr2L	12545744	12546219	FBgn0259176	5' UTR (NM_001042894, exon 1 of 7)
chr2L	12546471	12547265	FBgn0259176	promoter-TSS (NM_001042894)
chr2L	12618113	12618450	FBgn0085424	promoter-TSS (NM_057311)
chr2L	12655757	12656130	FBgn0004394	Intergenic
chr2L	12721684	12722224	FBgn0032455	promoter-TSS (NM_135746)
chr2L	12822672	12822970	FBgn0015399	promoter-TSS (NM_078835)
chr2L	12854590	12854793	FBgn0015399	Intergenic
chr2L	13003837	13004383	FBgn0265262	promoter-TSS (NM_078836)
chr2L	13021324	13021759	FBgn0028965	promoter-TSS (NM_135754)
chr2L	13035786	13036308	FBgn0028965	intron (NM_135755, intron 2 of 6)
chr2L	13059933	13060887	FBgn0262160	promoter-TSS (NM_001259087)
chr2L	13113174	13113979	FBgn0265087	Intergenic
chr2L	13165086	13165888	FBgn0024291	promoter-TSS (NM_001273502)
chr2L	13176590	13177135	FBgn0032475	promoter-TSS (NM_001273503)
chr2L	13179027	13179433	FBgn0032477	promoter-TSS (NM_135764)
chr2L	13191781	13192262	FBgn0032479	promoter-TSS (NM_001259089)
chr2L	13203367	13204176	FBgn0032482	promoter-TSS (NM_135768)
chr2L	13214975	13215911	FBgn0032484	promoter-TSS (NM_135771)
chr2L	13286254	13286807	FBgn0028406	promoter-TSS (NM_135787)
chr2L	13289591	13290691	FBgn0051729	TTS (NM_001273512)
chr2L	13296912	13297230	FBgn0051729	intron (NM_165038, intron 1 of 5)
chr2L	13330935	13331307	FBgn0264308	promoter-TSS (NM_001273513)
chr2L	13331898	13332179	FBgn0264308	promoter-TSS (NM_001273513)
chr2L	13349209	13349884	FBgn0032505	TTS (NM_135795)
chr2L	13367451	13367783	FBgn0051852	promoter-TSS (NM_165039)
chr2L	13394920	13395496	FBgn0032518	promoter-TSS (NM_135805)
chr2L	13398559	13399219	FBgn0032521	promoter-TSS (NM_135808)
chr2L	13414917	13415593	FBgn0264432	promoter-TSS (NM_001201869)
chr2L	13445562	13445866	FBgn0032524	promoter-TSS (NM_135811)
chr2L	13458961	13459257	FBgn0261992	promoter-TSS (NM_135813)
chr2L	13461104	13461485	FBgn0263354	promoter-TSS (NM_001259092)
chr2L	13513326	13513575	FBgn0053640	5' UTR (NM_165046, exon 4 of 7)
chr2L	13547589	13547804	FBgn0023407	promoter-TSS (NM_165046)
chr2L	13549198	13550317	FBgn0259984	promoter-TSS (NM_165047)
chr2L	13550670	13551006	FBgn0259984	intron (NM_057839, intron 1 of 12)
chr2L	13572007	13572413	FBgn0259984	intron (NM_001014481, intron 3 of 11)
chr2L	13640250	13641500	FBgn0028546	intron (NM_135821, intron 3 of 4)
chr2L	13779988	13780855	FBgn0028540	promoter-TSS (NM_135826)
chr2L	13790695	13790961	FBgn0028931	promoter-TSS (NM_135830)
chr2L	13813584	13813970	FBgn0001965	promoter-TSS (NM_135834)
chr2L	13835074	13835776	FBgn0028509	promoter-TSS (NM_165067)
chr2L	13878034	13879203	FBgn0028509	promoter-TSS (NM_078838)
chr2L	13904279	13904700	FBgn0019890	promoter-TSS (NM_165069)
chr2L	14011559	14011852	FBgn0027348	Intergenic
chr2L	14094636	14094958	FBgn0028904	TTS (NM_205985)
chr2L	14134075	14134654	FBgn0028906	promoter-TSS (NM_135859)
chr2L	14233801	14234222	FBgn0016930	promoter-TSS (NM_001273526)
chr2L	14234426	14235259	FBgn0016930	promoter-TSS (NM_001273526)
chr2L	14287884	14288220	FBgn0263648	intron (NM_165086, intron 3 of 15)
chr2L	14333999	14334315	FBgn0028916	promoter-TSS (NM_176041)
chr2L	14348655	14348925	FBgn0028530	promoter-TSS (NM_135865)
chr2L	14355223	14355816	FBgn0015791	promoter-TSS (NM_135867)
chr2L	14409315	14409910	FBgn0004858	promoter-TSS (NM_205990)
chr2L	14490401	14491170	FBgn0005771	promoter-TSS (NM_057569)
chr2L	14588973	14589229	FBgn0261566	promoter-TSS (NM_001201881)
chr2L	14689117	14690528	FBgn0003016	promoter-TSS (NM_165089)
chr2L	14706186	14706617	FBgn0028855	Intergenic
chr2L	14797561	14797974	FBgn0028866	Intergenic
chr2L	14972144	14973238	FBgn0259213	promoter-TSS (NM_001014485)
chr2L	15005516	15005832	FBgn0040228	promoter-TSS (NM_165097)
chr2L	15009457	15010132	FBgn0261882	promoter-TSS (NM_135893)
chr2L	15060500	15061054	FBgn0010422	promoter-TSS (NM_001032103)
chr2L	15074611	15074993	FBgn0028879	promoter-TSS (NM_135894)
chr2L	15113091	15113695	FBgn0001978	promoter-TSS (NM_001273531)
chr2L	15200278	15200791	FBgn0028888	promoter-TSS (NM_135896)
chr2L	15271852	15272648	FBgn0261268	promoter-TSS (NM_165110)
chr2L	15498815	15499257	FBgn0002524	promoter-TSS (NM_057266)
chr2L	15552563	15552857	FBgn0028370	promoter-TSS (NM_078851)
chr2L	15643786	15644197	FBgn0028518	TTS (NM_001201888)
chr2L	15750960	15751365	FBgn0001989	promoter-TSS (NM_135921)
chr2L	15762615	15762827	FBgn0001987	promoter-TSS (NM_165129)
chr2L	15999778	16000737	FBgn0028644	promoter-TSS (NM_078856)
chr2L	16049588	16050188	FBgn0013433	promoter-TSS (NM_058160)
chr2L	16167917	16168529	FBgn0001991	promoter-TSS (NM_001273551)
chr2L	16198133	16198595	FBgn0028893	Intergenic
chr2L	16223768	16224181	FBgn0264392	Intergenic
chr2L	16231176	16231637	FBgn0261999	promoter-TSS (NM_165149)
chr2L	16261598	16262117	FBgn0002673	promoter-TSS (NM_001273562)
chr2L	16268013	16268257	FBgn0028897	intron (NM_057257, intron 2 of 2)
chr2L	16269365	16269826	FBgn0028897	intron (NM_057257, intron 2 of 2)
chr2L	16286930	16287233	FBgn0001994	intron (NM_057257, intron 1 of 2)
chr2L	16287406	16288501	FBgn0001994	promoter-TSS (NM_135939)
chr2L	16299606	16300376	FBgn0028895	promoter-TSS (NM_078857)
chr2L	16302723	16303203	FBgn0028894	promoter-TSS (NM_135943)
chr2L	16310651	16311007	FBgn0000339	promoter-TSS (NM_001273566)
chr2L	16325304	16325923	FBgn0000250	promoter-TSS (NM_057594)
chr2L	16356548	16356987	FBgn0025678	promoter-TSS (NM_135948)
chr2L	16486271	16486598	FBgn0005677	promoter-TSS (NM_165163)
chr2L	16491214	16491506	FBgn0032586	promoter-TSS (NM_078860)
chr2L	16492166	16492621	FBgn0032586	intron (NM_001273572, intron 1 of 3)
chr2L	16532635	16533169	FBgn0032587	promoter-TSS (NM_135952)
chr2L	16533354	16533593	FBgn0032587	promoter-TSS (NM_135952)
chr2L	16545011	16545229	FBgn0259735	5' UTR (NM_001144357, exon 1 of 5)
chr2L	16587954	16588291	FBgn0259735	(GA)n|Simple_repeat|Simple_repeat
chr2L	16601827	16602113	FBgn0259735	5' UTR (NM_135957, exon 1 of 6)
chr2L	16656679	16656983	FBgn0259735	promoter-TSS (NM_165168)
chr2L	16676914	16677329	FBgn0001185	promoter-TSS (NM_001144358)
chr2L	16679860	16680511	FBgn0267347	promoter-TSS (NM_001259115)
chr2L	16685166	16685574	FBgn0261278	promoter-TSS (NM_057663)
chr2L	16703148	16705708	FBgn0262413	3' UTR (NM_001201893, exon 2 of 2)
chr2L	16715750	16716166	FBgn0086907	promoter-TSS (NM_057816)
chr2L	16716473	16716753	FBgn0062978	promoter-TSS (NM_001201893)
chr2L	16719642	16720862	FBgn0000409	TTS (NM_057816)
chr2L	16732185	16732463	FBgn0032596	promoter-TSS (NM_001273582)
chr2L	16743120	16743336	FBgn0261068	promoter-TSS (NM_135964)
chr2L	16848744	16849061	FBgn0032614	promoter-TSS (NM_001273593)
chr2L	16887785	16888666	FBgn0040985	promoter-TSS (NM_144321)
chr2L	16972358	16973232	FBgn0053179	promoter-TSS (NM_001144360)
chr2L	17102293	17102665	FBgn0032626	Intergenic
chr2L	17130601	17131225	FBgn0265607	Intergenic
chr2L	17260574	17261043	FBgn0032629	promoter-TSS (NM_135986)
chr2L	17383949	17385474	FBgn0020503	promoter-TSS (NM_135990)
chr2L	17472999	17473462	FBgn0000183	promoter-TSS (NM_001273601)
chr2L	17500966	17501396	FBgn0032646	promoter-TSS (NM_136003)
chr2L	17558820	17559536	FBgn0032650	Intergenic
chr2L	17560704	17561020	FBgn0032650	Intergenic
chr2L	17575268	17575541	FBgn0262400	TTS (NR_047987)
chr2L	17589534	17590232	FBgn0032651	promoter-TSS (NM_001201902)
chr2L	17603104	17603920	FBgn0261089	3' UTR (NM_136009, exon 6 of 6)
chr2L	17621015	17621687	FBgn0032654	Intergenic
chr2L	17715143	17716427	FBgn0262876	exon (NM_001032107, exon 9 of 23)
chr2L	17735574	17735994	FBgn0015609	intron (NM_001032106, intron 2 of 22)
chr2L	17752405	17752773	FBgn0015609	promoter-TSS (NM_001032107)
chr2L	17843451	17844506	FBgn0262018	promoter-TSS (NM_001042903)
chr2L	17861213	17862025	FBgn0262018	intron (NM_136011, intron 2 of 14)
chr2L	17902846	17903426	FBgn0263339	Intergenic
chr2L	17943855	17944472	FBgn0032656	Intergenic
chr2L	18119640	18120201	FBgn0032666	promoter-TSS (NM_165240)
chr2L	18152182	18152734	FBgn0041184	promoter-TSS (NM_001273605)
chr2L	18158651	18159135	FBgn0032671	promoter-TSS (NM_136026)
chr2L	18184445	18185046	FBgn0267486	promoter-TSS (NM_136028)
chr2L	18275610	18276155	FBgn0261804	promoter-TSS (NM_165245)
chr2L	18443191	18443738	FBgn0261597	promoter-TSS (NM_001273608)
chr2L	18455581	18455832	FBgn0263049	promoter-TSS (NR_047995)
chr2L	18456026	18456713	FBgn0263049	TTS (NM_136034)
chr2L	18563005	18563267	FBgn0085370	promoter-TSS (NM_136041)
chr2L	18575807	18576635	FBgn0085370	Intergenic
chr2L	18590275	18590977	FBgn0032688	promoter-TSS (NM_136042)
chr2L	18606601	18607020	FBgn0032690	promoter-TSS (NM_136044)
chr2L	18616912	18617673	FBgn0032694	promoter-TSS (NM_001273612)
chr2L	18695306	18695809	FBgn0032699	promoter-TSS (NM_136053)
chr2L	18703140	18703554	FBgn0032703	promoter-TSS (NM_136056)
chr2L	18708504	18708866	FBgn0025608	promoter-TSS (NM_136058)
chr2L	18776577	18776899	FBgn0264348	intron (NM_001259152, intron 2 of 7)
chr2L	18795992	18796462	FBgn0045852	Intergenic
chr2L	18830743	18831144	FBgn0015808	promoter-TSS (NM_136068)
chr2L	18839494	18839972	FBgn0032717	promoter-TSS (NM_001144367)
chr2L	18844978	18845385	FBgn0032719	promoter-TSS (NM_136071)
chr2L	18846938	18847180	FBgn0032719	intron (NM_136071, intron 1 of 5)
chr2L	18859038	18859636	FBgn0032720	promoter-TSS (NM_136072)
chr2L	18936072	18936473	FBgn0032723	intron (NM_136073, intron 6 of 10)
chr2L	18974366	18974888	FBgn0032730	promoter-TSS (NM_136080)
chr2L	18987351	18987646	FBgn0032731	promoter-TSS (NM_136082)
chr2L	19009129	19009522	FBgn0086710	promoter-TSS (NM_079948)
chr2L	19027778	19028011	FBgn0032741	5' UTR (NM_078875, exon 1 of 3)
chr2L	19034680	19035024	FBgn0086442	promoter-TSS (NM_165272)
chr2L	19048806	19049378	FBgn0032746	promoter-TSS (NM_136092)
chr2L	19051345	19052144	FBgn0261396	promoter-TSS (NM_080530)
chr2L	19053853	19054539	FBgn0032748	TTS (NM_057952)
chr2L	19076807	19077530	FBgn0032754	TTS (NM_136098)
chr2L	19158438	19158701	FBgn0010300	promoter-TSS (NM_134302)
chr2L	19165119	19165452	FBgn0010300	intron (NM_134302, intron 1 of 2)
chr2L	19165813	19166238	FBgn0010300	intron (NM_134302, intron 1 of 2)
chr2L	19190271	19190571	FBgn0015380	promoter-TSS (NM_001273637)
chr2L	19362871	19363206	FBgn0024245	5' UTR (NM_001273638, exon 1 of 4)
chr2L	19393751	19394062	FBgn0032775	promoter-TSS (NM_165290)
chr2L	19398890	19399147	FBgn0032775	promoter-TSS (NM_001169544)
chr2L	19430236	19430643	FBgn0032781	promoter-TSS (NM_136121)
chr2L	19432536	19433021	FBgn0032782	TTS (NM_136121)
chr2L	19490018	19490365	FBgn0032791	promoter-TSS (NM_136129)
chr2L	19508337	19509126	FBgn0032796	promoter-TSS (NM_001273659)
chr2L	19518792	19519011	FBgn0032798	promoter-TSS (NR_048004)
chr2L	19526394	19527045	FBgn0032800	promoter-TSS (NM_136136)
chr2L	19571819	19572132	FBgn0005672	intron (NM_134291, intron 1 of 2)
chr2L	19572427	19572855	FBgn0005672	promoter-TSS (NM_134293)
chr2L	19586644	19587404	FBgn0000464	promoter-TSS (NM_001273667)
chr2L	19590066	19590987	FBgn0000464	intron (NM_001273667, intron 1 of 17)
chr2L	19606335	19606736	FBgn0000464	promoter-TSS (NM_001273665)
chr2L	19791718	19792349	FBgn0032821	promoter-TSS (NM_001273671)
chr2L	19817178	19817527	FBgn0043021	TTS (NR_001674)
chr2L	19819864	19820370	FBgn0043021	intron (NM_001273674, intron 2 of 15)
chr2L	19887503	19887810	FBgn0032827	intron (NM_206008, intron 2 of 10)
chr2L	19918048	19918300	FBgn0263873	promoter-TSS (NM_001273679)
chr2L	20060950	20061420	FBgn0014127	promoter-TSS (NM_165318)
chr2L	20066172	20066568	FBgn0045064	promoter-TSS (NM_136175)
chr2L	20075247	20075774	FBgn0003141	promoter-TSS (NM_165319)
chr2L	20084877	20085117	FBgn0263773	promoter-TSS (NM_080713)
chr2L	20091107	20091518	FBgn0032845	promoter-TSS (NM_136178)
chr2L	20120840	20121272	FBgn0032853	Intergenic
chr2L	20148398	20148693	FBgn0032853	Intergenic
chr2L	20223016	20223566	FBgn0259996	(ATATG)n|Simple_repeat|Simple_repeat
chr2L	20311061	20311423	FBgn0003475	promoter-TSS (NM_001169549)
chr2L	20333030	20333585	FBgn0003475	intron (NM_001259172, intron 2 of 16)
chr2L	20341738	20342039	FBgn0003475	promoter-TSS (NM_165325)
chr2L	20382139	20382453	FBgn0032856	promoter-TSS (NM_136186)
chr2L	20399197	20399444	FBgn0032857	promoter-TSS (NM_165328)
chr2L	20425985	20426330	FBgn0263355	promoter-TSS (NM_001259176)
chr2L	20561993	20562477	FBgn0263533	promoter-TSS (NR_048023)
chr2L	20681707	20682070	FBgn0032876	promoter-TSS (NM_165338)
chr2L	20714417	20714853	FBgn0014859	promoter-TSS (NM_001169553)
chr2L	20757905	20758144	FBgn0032883	promoter-TSS (NM_136212)
chr2L	20770471	20770715	FBgn0000251	promoter-TSS (NM_134301)
chr2L	20793918	20794842	FBgn0250785	promoter-TSS (NM_001273716)
chr2L	20796868	20797910	FBgn0032886	promoter-TSS (NM_165344)
chr2L	20917210	20917553	FBgn0032901	promoter-TSS (NM_001273721)
chr2L	20922644	20923067	FBgn0266369	promoter-TSS (NM_136231)
chr2L	21051736	21052640	FBgn0250867	promoter-TSS (NM_001144373)
chr2L	21071251	21071663	FBgn0032910	promoter-TSS (NM_001273727)
chr2L	21096719	21096941	FBgn0083972	promoter-TSS (NM_001042906)
chr2L	21107386	21107987	FBgn0040297	promoter-TSS (NR_073817)
chr2L	21141953	21142266	FBgn0023388	intron (NM_057975, intron 1 of 9)
chr2L	21142924	21143217	FBgn0032919	promoter-TSS (NM_001259189)
chr2L	21153682	21154314	FBgn0024371	TTS (NM_058007)
chr2L	21179515	21179982	FBgn0000239	promoter-TSS (NM_138759)
chr2L	21236938	21237445	FBgn0261239	promoter-TSS (NM_165362)
chr2L	21262668	21263202	FBgn0032938	promoter-TSS (NM_001144380)
chr2L	21310058	21310379	FBgn0032940	promoter-TSS (NM_001169565)
chr2L	21310557	21311069	FBgn0000370	promoter-TSS (NM_001169562)
chr2L	21380111	21380589	FBgn0032946	5' UTR (NM_165378, exon 1 of 8)
chr2L	21397284	21397568	FBgn0032946	G5_DM|LINE|Jockey
chr2L	21573042	21574001	FBgn0032949	exon (NM_136267, exon 1 of 4)
chr2L	21618552	21618920	FBgn0032955	promoter-TSS (NM_001038843)
chr2L	21629656	21630033	FBgn0022893	promoter-TSS (NM_001032217)
chr2L	21632534	21632842	FBgn0023416	5' UTR (NM_001014496, exon 1 of 10)
chr2L	21658448	21658825	FBgn0032956	promoter-TSS (NM_136273)
chr2L	21683541	21683965	FBgn0051619	promoter-TSS (NM_001169569)
chr2L	21753491	21753908	FBgn0086779	promoter-TSS (NM_001042910)
chr2L	21757212	21757658	FBgn0086779	promoter-TSS (NM_001273749)
chr2L	21794668	21795287	FBgn0051612	intron (NM_165400, intron 1 of 3)
chr2L	21828405	21828697	FBgn0003866	promoter-TSS (NM_078891)
chr2L	21899269	21899609	FBgn0032965	Intergenic
chr2L	22018914	22019387	FBgn0028979	promoter-TSS (NR_073821)
chr2L	22024247	22024767	FBgn0028979	3' UTR (NM_001273750, exon 3 of 3)
chr2L	22121571	22121922	FBgn0032974	promoter-TSS (NM_136289)
chr2L	22129869	22130350	FBgn0025674	promoter-TSS (NM_176069)
chr2L	22130835	22131324	FBgn0262886	promoter-TSS (NM_176069)
chr2L	22168800	22169595	FBgn0032979	promoter-TSS (NM_001014498)
chr2L	22239557	22240074	FBgn0032986	promoter-TSS (NR_073822)
chr2L	22247200	22248296	FBgn0032987	promoter-TSS (NM_001273760)
chr2L	22249531	22250138	FBgn0032988	promoter-TSS (NM_001273761)
chr2L	22428873	22429757	FBgn0064225	promoter-TSS (NM_001042922)
chr2L	22430368	22431178	FBgn0040009	promoter-TSS (NM_001042930)
chr2L	22471495	22472257	FBgn0040011	promoter-TSS (NM_001042934)
chr2L	22690831	22691411	FBgn0058439	promoter-TSS (NM_001042938)
chr2L	22736100	22737141	FBgn0262947	promoter-TSS (NM_001259205)
chr2L	22817071	22817802	FBgn0002566	promoter-TSS (NM_001042952)
chr2L	22960908	22962205	FBgn0262887	promoter-TSS (NM_001042959)
chr2L	22968041	22968472	FBgn0262887	Intergenic
chr2LHet	32460	33299	FBgn0039958	promoter-TSS (NM_001170362)
chr2LHet	34445	35047	FBgn0039958	Intergenic
chr2LHet	168821	169366	FBgn0267976	promoter-TSS (NM_001015387)
chr2R	18250	18855	FBgn0262115	promoter-TSS (NM_001042963)
chr2R	75160	75908	FBgn0262116	promoter-TSS (NM_001273770)
chr2R	130166	131209	FBgn0262117	promoter-TSS (NM_001042972)
chr2R	358196	359387	FBgn0260798	promoter-TSS (NM_001042973)
chr2R	403637	404536	FBgn0040007	promoter-TSS (NM_001273771)
chr2R	433904	434323	FBgn0046692	promoter-TSS (NM_001259209)
chr2R	482842	483277	FBgn0260799	intron (NM_001042979, intron 1 of 3)
chr2R	506088	507011	FBgn0032997	promoter-TSS (NM_001042981)
chr2R	558960	559772	FBgn0040005	promoter-TSS (NM_001042983)
chr2R	616216	617098	FBgn0026401	promoter-TSS (NM_001042986)
chr2R	631349	631762	FBgn0039994	promoter-TSS (NM_001042992)
chr2R	631959	632489	FBgn0039994	intron (NM_001042989, intron 1 of 8)
chr2R	675753	676714	FBgn0250830	promoter-TSS (NM_001273775)
chr2R	711542	712156	FBgn0261387	promoter-TSS (NM_001042997)
chr2R	716426	717266	FBgn0033000	promoter-TSS (NM_001043001)
chr2R	977793	978379	FBgn0033005	promoter-TSS (NM_136312)
chr2R	1009370	1010073	FBgn0026238	promoter-TSS (NM_165419)
chr2R	1015259	1016297	FBgn0026238	promoter-TSS (NM_165418)
chr2R	1031820	1032564	FBgn0033010	promoter-TSS (NM_206023)
chr2R	1138181	1138888	FBgn0053554	promoter-TSS (NM_001014499)
chr2R	1147761	1148436	FBgn0033015	intron (NM_165425, intron 2 of 5)
chr2R	1181142	1181798	FBgn0033015	promoter-TSS (NM_001273778)
chr2R	1194301	1195488	FBgn0261403	5' UTR (NM_165427, exon 1 of 9)
chr2R	1228160	1228791	FBgn0033017	promoter-TSS (NM_136321)
chr2R	1237745	1238487	FBgn0033019	promoter-TSS (NM_165428)
chr2R	1250340	1250971	FBgn0033021	promoter-TSS (NM_136325)
chr2R	1492022	1492694	FBgn0039969	promoter-TSS (NM_001144135)
chr2R	1495861	1496377	FBgn0039970	promoter-TSS (NM_001259212)
chr2R	1539932	1540724	FBgn0033028	promoter-TSS (NM_136330)
chr2R	1540813	1541319	FBgn0027507	promoter-TSS (NM_136330)
chr2R	1550541	1551623	FBgn0033029	promoter-TSS (NM_001273783)
chr2R	1558922	1559446	FBgn0033032	promoter-TSS (NM_136335)
chr2R	1584759	1585615	FBgn0259979	promoter-TSS (NM_136337)
chr2R	1589146	1589837	FBgn0259978	promoter-TSS (NM_001169586)
chr2R	1648002	1648304	FBgn0266580	promoter-TSS (NM_136339)
chr2R	1692013	1692398	FBgn0085414	promoter-TSS (NM_001273787)
chr2R	1868025	1868667	FBgn0002774	promoter-TSS (NM_165451)
chr2R	1903234	1903751	FBgn0000043	promoter-TSS (NM_078901)
chr2R	1904028	1905134	FBgn0033050	promoter-TSS (NM_136348)
chr2R	1927613	1927966	FBgn0033054	promoter-TSS (NM_001201935)
chr2R	1929954	1930344	FBgn0033055	promoter-TSS (NM_206025)
chr2R	1938340	1938632	FBgn0033058	promoter-TSS (NM_001103726)
chr2R	1964008	1964345	FBgn0033060	promoter-TSS (NM_001201938)
chr2R	1991665	1991936	FBgn0033062	intron (NM_165461, intron 3 of 6)
chr2R	2019105	2019826	FBgn0000546	promoter-TSS (NM_001169590)
chr2R	2020487	2021366	FBgn0000546	intron (NM_165461, intron 3 of 6)
chr2R	2038538	2039034	FBgn0000546	intron (NM_165461, intron 3 of 6)
chr2R	2043858	2044324	FBgn0000546	intron (NM_165463, intron 1 of 7)
chr2R	2056399	2057215	FBgn0000546	promoter-TSS (NM_165461)
chr2R	2101451	2102384	FBgn0263144	promoter-TSS (NM_001259218)
chr2R	2108210	2108800	FBgn0263144	promoter-TSS (NM_165468)
chr2R	2123486	2123739	FBgn0033075	intron (NM_001273795, intron 3 of 6)
chr2R	2387636	2388071	FBgn0086655	Intergenic
chr2R	2462095	2462877	FBgn0033076	intron (NM_001103730, intron 1 of 6)
chr2R	2497675	2498259	FBgn0086655	promoter-TSS (NM_001103729)
chr2R	2500510	2501505	FBgn0086655	promoter-TSS (NM_001103728)
chr2R	2519029	2519270	FBgn0262736	intron (NM_057453, intron 2 of 3)
chr2R	2519818	2520080	FBgn0262736	promoter-TSS (NM_165474)
chr2R	2520213	2520856	FBgn0262736	promoter-TSS (NM_165474)
chr2R	2540314	2540671	FBgn0050443	promoter-TSS (NM_165478)
chr2R	2549385	2549642	FBgn0266518	promoter-TSS (NM_001273800)
chr2R	2603179	2603844	FBgn0033095	promoter-TSS (NM_136386)
chr2R	2629309	2629573	FBgn0028579	promoter-TSS (NM_136388)
chr2R	2686321	2686542	FBgn0085421	promoter-TSS (NM_001103732)
chr2R	2715500	2716073	FBgn0033108	promoter-TSS (NM_136397)
chr2R	2760329	2760710	FBgn0265058	promoter-TSS (NM_136398)
chr2R	2765980	2766351	FBgn0265137	promoter-TSS (NM_206033)
chr2R	2810617	2810969	FBgn0033117	promoter-TSS (NM_165497)
chr2R	2858939	2859522	FBgn0053558	promoter-TSS (NM_001273819)
chr2R	2898978	2899978	FBgn0029507	promoter-TSS (NM_078906)
chr2R	2927548	2927865	FBgn0033132	promoter-TSS (NM_078912)
chr2R	2949307	2949636	FBgn0027558	promoter-TSS (NM_136412)
chr2R	3133086	3133635	FBgn0026602	promoter-TSS (NM_143738)
chr2R	3136459	3136800	FBgn0033153	promoter-TSS (NM_136420)
chr2R	3165562	3166310	FBgn0260991	promoter-TSS (NM_136422)
chr2R	3188298	3188563	FBgn0033158	TTS (NM_001273834)
chr2R	3239791	3240325	FBgn0264880	intron (NM_001043053, intron 5 of 23)
chr2R	3269253	3269641	FBgn0033159	promoter-TSS (NM_001259252)
chr2R	3274655	3274939	FBgn0033160	promoter-TSS (NM_057744)
chr2R	3295164	3295542	FBgn0033166	promoter-TSS (NM_136429)
chr2R	3346178	3346455	FBgn0025885	promoter-TSS (NM_058057)
chr2R	3350791	3351096	FBgn0033177	promoter-TSS (NM_165525)
chr2R	3361441	3362063	FBgn0010548	promoter-TSS (NM_001273844)
chr2R	3420589	3421008	FBgn0265107	promoter-TSS (NM_165538)
chr2R	3427055	3427386	FBgn0033191	promoter-TSS (NM_136453)
chr2R	3431699	3432162	FBgn0033192	promoter-TSS (NM_206051)
chr2R	3432448	3432891	FBgn0033192	promoter-TSS (NM_206051)
chr2R	3453126	3453346	FBgn0050499	promoter-TSS (NM_001273851)
chr2R	3454178	3454500	FBgn0033194	promoter-TSS (NM_165541)
chr2R	3508063	3508351	FBgn0033196	promoter-TSS (NM_001201944)
chr2R	3586148	3587031	FBgn0033212	promoter-TSS (NM_165551)
chr2R	3622969	3623692	FBgn0042135	promoter-TSS (NM_001273861)
chr2R	3646188	3646381	FBgn0050497	promoter-TSS (NM_165555)
chr2R	3673273	3673715	FBgn0015614	promoter-TSS (NM_078927)
chr2R	3693606	3693927	FBgn0033224	promoter-TSS (NM_078928)
chr2R	3699707	3700177	FBgn0033226	promoter-TSS (NM_165562)
chr2R	3711084	3711449	FBgn0029093	promoter-TSS (NM_143756)
chr2R	3804050	3804837	FBgn0015509	promoter-TSS (NM_078931)
chr2R	3871432	3871719	FBgn0033246	intron (NM_001103757, intron 4 of 14)
chr2R	3901066	3901285	FBgn0033250	promoter-TSS (NM_001259269)
chr2R	3901617	3902471	FBgn0263572	promoter-TSS (NM_001259269)
chr2R	3938680	3940010	FBgn0033252	Intergenic
chr2R	3948494	3948881	FBgn0033252	intron (NM_165585, intron 1 of 4)
chr2R	3952904	3953100	FBgn0033252	promoter-TSS (NM_165585)
chr2R	3955211	3955694	FBgn0020279	promoter-TSS (NM_001169612)
chr2R	3993651	3994133	FBgn0033261	promoter-TSS (NM_001169613)
chr2R	4018681	4019003	FBgn0260398	promoter-TSS (NM_001169616)
chr2R	4019193	4019480	FBgn0005648	promoter-TSS (NM_001169616)
chr2R	4033323	4033627	FBgn0263593	promoter-TSS (NM_001201945)
chr2R	4060862	4061857	FBgn0033274	promoter-TSS (NM_136519)
chr2R	4124579	4124907	FBgn0013726	promoter-TSS (NM_165597)
chr2R	4139073	4139420	FBgn0033277	Intergenic
chr2R	4160292	4160498	FBgn0050371	Intergenic
chr2R	4214368	4214835	FBgn0261588	promoter-TSS (NM_001144145)
chr2R	4283968	4284523	FBgn0261588	TTS (NM_001144145)
chr2R	4295320	4295770	FBgn0033289	intron (NM_001144146, intron 1 of 5)
chr2R	4308166	4308516	FBgn0028836	promoter-TSS (NM_136535)
chr2R	4403927	4404303	FBgn0050361	intron (NM_001273877, intron 2 of 18)
chr2R	4406348	4406793	FBgn0050361	intron (NM_001273877, intron 2 of 18)
chr2R	4419611	4419952	FBgn0050361	promoter-TSS (NM_001144147)
chr2R	4446163	4446642	FBgn0033301	Intergenic
chr2R	4459959	4460401	FBgn0033304	TTS (NM_078936)
chr2R	4487423	4487778	FBgn0033309	promoter-TSS (NM_001169618)
chr2R	4519328	4519590	FBgn0033317	promoter-TSS (NM_136557)
chr2R	4552834	4553857	FBgn0263120	promoter-TSS (NM_001014511)
chr2R	4555047	4555344	FBgn0263120	intron (NM_170615, intron 2 of 10)
chr2R	4556282	4556637	FBgn0263120	intron (NM_170615, intron 2 of 10)
chr2R	4573763	4574250	FBgn0001285	Intergenic
chr2R	4603285	4603803	FBgn0043575	promoter-TSS (NM_136566)
chr2R	4611127	4611703	FBgn0040777	promoter-TSS (NM_144143)
chr2R	4621623	4621842	FBgn0086784	promoter-TSS (NM_165625)
chr2R	4685316	4686163	FBgn0024189	promoter-TSS (NM_001043067)
chr2R	4778710	4779382	FBgn0033337	promoter-TSS (NM_001273883)
chr2R	4801785	4802179	FBgn0002552	promoter-TSS (NM_080076)
chr2R	4834768	4835118	FBgn0027607	promoter-TSS (NM_136587)
chr2R	4838685	4839990	FBgn0033357	promoter-TSS (NM_001169621)
chr2R	4927015	4927274	FBgn0033366	TTS (NM_136598)
chr2R	4947310	4947835	FBgn0033368	promoter-TSS (NM_001259285)
chr2R	4982464	4983113	FBgn0083124	promoter-TSS (NM_176109)
chr2R	5001392	5001749	FBgn0033379	promoter-TSS (NM_136612)
chr2R	5003405	5003807	FBgn0003612	promoter-TSS (NM_078940)
chr2R	5019238	5020092	FBgn0027561	promoter-TSS (NM_145873)
chr2R	5024728	5025038	FBgn0260972	exon (NM_136616, exon 1 of 3)
chr2R	5054885	5055267	FBgn0259728	promoter-TSS (NM_078941)
chr2R	5073691	5073940	FBgn0002567	promoter-TSS (NM_165660)
chr2R	5079235	5079931	FBgn0033391	promoter-TSS (NM_165664)
chr2R	5094674	5095198	FBgn0262515	promoter-TSS (NM_165665)
chr2R	5134630	5134837	FBgn0010114	promoter-TSS (NM_001014514)
chr2R	5139465	5139845	FBgn0050343	TTS (NM_001169624)
chr2R	5173983	5174275	FBgn0033400	promoter-TSS (NM_136631)
chr2R	5178972	5179627	FBgn0028408	promoter-TSS (NM_136633)
chr2R	5181273	5181926	FBgn0028408	promoter-TSS (NM_001103768)
chr2R	5182010	5182379	FBgn0028408	promoter-TSS (NM_001103768)
chr2R	5264011	5264655	FBgn0033405	(GA)n|Simple_repeat|Simple_repeat
chr2R	5275401	5276154	FBgn0033405	promoter-TSS (NM_001103769)
chr2R	5276736	5277017	FBgn0033405	promoter-TSS (NM_001273893)
chr2R	5286303	5286562	FBgn0016970	promoter-TSS (NM_136640)
chr2R	5296357	5297363	FBgn0016078	exon (NM_165674, exon 2 of 7)
chr2R	5300756	5301272	FBgn0016078	promoter-TSS (NM_165674)
chr2R	5313947	5314624	FBgn0017558	TTS (NM_001273895)
chr2R	5391071	5391439	FBgn0259246	promoter-TSS (NM_001259300)
chr2R	5393798	5394025	FBgn0259246	intron (NM_001273897, intron 2 of 15)
chr2R	5440278	5440753	FBgn0263660	promoter-TSS (NR_048069)
chr2R	5441014	5441824	FBgn0262447	TTS (NR_073861)
chr2R	5466336	5466898	FBgn0085436	promoter-TSS (NM_165678)
chr2R	5474368	5474902	FBgn0025286	promoter-TSS (NM_165683)
chr2R	5481373	5481754	FBgn0050338	promoter-TSS (NM_165685)
chr2R	5545556	5545880	FBgn0033438	promoter-TSS (NM_001273901)
chr2R	5580969	5581278	FBgn0023143	promoter-TSS (NM_001273902)
chr2R	5694205	5694467	FBgn0027589	promoter-TSS (NM_136672)
chr2R	5707335	5707887	FBgn0033446	promoter-TSS (NM_001038848)
chr2R	5735278	5735779	FBgn0033454	promoter-TSS (NM_165703)
chr2R	5748147	5748762	FBgn0027580	promoter-TSS (NM_001169632)
chr2R	5752929	5753251	FBgn0011241	promoter-TSS (NM_080149)
chr2R	5779178	5779596	FBgn0050007	promoter-TSS (NM_136690)
chr2R	5798178	5798598	FBgn0033465	promoter-TSS (NM_001259302)
chr2R	5830371	5830600	FBgn0011656	5' UTR (NM_001273912, exon 1 of 11)
chr2R	5842543	5843316	FBgn0011656	intron (NM_206067, intron 1 of 9)
chr2R	5845910	5846345	FBgn0011656	promoter-TSS (NM_001144158)
chr2R	5847019	5847525	FBgn0033467	promoter-TSS (NM_206067)
chr2R	5875883	5876145	FBgn0261014	promoter-TSS (NM_058021)
chr2R	5912838	5913713	FBgn0022382	intron (NM_001103782, intron 1 of 9)
chr2R	5935901	5937201	FBgn0033476	promoter-TSS (NM_144140)
chr2R	5974956	5975256	FBgn0033484	promoter-TSS (NM_165738)
chr2R	5984215	5984716	FBgn0001291	promoter-TSS (NM_001273915)
chr2R	5987241	5987567	FBgn0004907	promoter-TSS (NM_136710)
chr2R	5988588	5988874	FBgn0004907	intron (NM_165745, intron 1 of 6)
chr2R	5989088	5989386	FBgn0004907	intron (NM_165745, intron 1 of 6)
chr2R	5996373	5996747	FBgn0003071	promoter-TSS (NM_001273918)
chr2R	6004876	6005324	FBgn0033486	promoter-TSS (NM_001259306)
chr2R	6011649	6011966	FBgn0050011	promoter-TSS (NM_165750)
chr2R	6029663	6029912	FBgn0033491	promoter-TSS (NM_136715)
chr2R	6047286	6047613	FBgn0265512	intron (NM_001144160, intron 1 of 16)
chr2R	6112552	6112841	FBgn0000448	intron (NM_001259307, intron 1 of 9)
chr2R	6136668	6136955	FBgn0033500	promoter-TSS (NM_136723)
chr2R	6197245	6197586	FBgn0028426	promoter-TSS (NM_165763)
chr2R	6237432	6237833	FBgn0262791	intron (NM_001273935, intron 2 of 27)
chr2R	6269181	6269433	FBgn0033515	intron (NM_001273935, intron 2 of 27)
chr2R	6270878	6271256	FBgn0033515	intron (NM_001273935, intron 2 of 27)
chr2R	6283261	6283662	FBgn0261698	promoter-TSS (NM_001103788)
chr2R	6317578	6318257	FBgn0262114	intron (NM_001273938, intron 1 of 11)
chr2R	6324791	6325674	FBgn0001122	promoter-TSS (NM_001273939)
chr2R	6331604	6332048	FBgn0001122	promoter-TSS (NM_078960)
chr2R	6332496	6332799	FBgn0001122	promoter-TSS (NM_206079)
chr2R	6365274	6365654	FBgn0261862	intron (NM_078961, intron 1 of 8)
chr2R	6422475	6422767	FBgn0005630	promoter-TSS (NM_001032229)
chr2R	6428009	6428412	FBgn0005630	intron (NM_176132, intron 1 of 5)
chr2R	6428571	6428915	FBgn0005630	intron (NM_176132, intron 1 of 5)
chr2R	6439334	6439681	FBgn0263102	(GA)n|Simple_repeat|Simple_repeat
chr2R	6441467	6441892	FBgn0263102	Intergenic
chr2R	6442612	6442980	FBgn0263102	Intergenic
chr2R	6451314	6451843	FBgn0263102	intron (NM_206086, intron 3 of 9)
chr2R	6451961	6452254	FBgn0263102	intron (NM_206086, intron 3 of 9)
chr2R	6504635	6505404	FBgn0033538	promoter-TSS (NM_165793)
chr2R	6532920	6533332	FBgn0033540	promoter-TSS (NM_136756)
chr2R	6618641	6619059	FBgn0033544	promoter-TSS (NM_165796)
chr2R	6669190	6669862	FBgn0053144	intron (NM_001201975, intron 1 of 7)
chr2R	6685726	6686430	FBgn0053144	Intergenic
chr2R	6710906	6711277	FBgn0033557	promoter-TSS (NM_136774)
chr2R	6748776	6749066	FBgn0050015	promoter-TSS (NM_001273944)
chr2R	6762033	6762318	FBgn0050015	TTS (NM_165804)
chr2R	6767056	6767473	FBgn0010356	promoter-TSS (NM_001169644)
chr2R	6786485	6786734	FBgn0033571	promoter-TSS (NM_001273949)
chr2R	6805537	6806048	FBgn0033573	Intergenic
chr2R	6993986	6995661	FBgn0040765	promoter-TSS (NM_001273950)
chr2R	7003871	7004295	FBgn0050489	Intergenic
chr2R	7037474	7037745	FBgn0033581	promoter-TSS (NM_136795)
chr2R	7059618	7060007	FBgn0033579	promoter-TSS (NM_001273951)
chr2R	7060807	7061509	FBgn0003396	promoter-TSS (NM_001273954)
chr2R	7106792	7107217	FBgn0037084	promoter-TSS (NM_001273955)
chr2R	7107375	7107621	FBgn0037084	promoter-TSS (NM_001273955)
chr2R	7166993	7167420	FBgn0033605	promoter-TSS (NM_136818)
chr2R	7177019	7177243	FBgn0033609	TTS (NM_136822)
chr2R	7194829	7195432	FBgn0025373	promoter-TSS (NM_058032)
chr2R	7246674	7246907	FBgn0033624	promoter-TSS (NM_136832)
chr2R	7247528	7248037	FBgn0001276	promoter-TSS (NM_080040)
chr2R	7254049	7254386	FBgn0033627	promoter-TSS (NM_136834)
chr2R	7258585	7258964	FBgn0021795	promoter-TSS (NM_136835)
chr2R	7276026	7276361	FBgn0050022	promoter-TSS (NM_165830)
chr2R	7281700	7282010	FBgn0082585	intron (NM_136839, intron 1 of 4)
chr2R	7339195	7340780	FBgn0000581	promoter-TSS (NM_165836)
chr2R	7362978	7363274	FBgn0001269	promoter-TSS (NM_165838)
chr2R	7415573	7416037	FBgn0000577	promoter-TSS (NM_165841)
chr2R	7416820	7417328	FBgn0000577	Intergenic
chr2R	7480162	7480858	FBgn0033636	5' UTR (NM_001273969, exon 1 of 17)
chr2R	7492359	7492830	FBgn0033636	promoter-TSS (NM_001273970)
chr2R	7503270	7503704	FBgn0033636	promoter-TSS (NM_001103800)
chr2R	7519838	7520112	FBgn0033638	promoter-TSS (NM_001169647)
chr2R	7528394	7528715	FBgn0033638	promoter-TSS (NM_001259338)
chr2R	7535851	7536365	FBgn0033639	promoter-TSS (NM_001103802)
chr2R	7538637	7539419	FBgn0033639	promoter-TSS (NM_001273973)
chr2R	7539825	7540162	FBgn0085257	promoter-TSS (NM_001273973)
chr2R	7577976	7579114	FBgn0010516	promoter-TSS (NM_165847)
chr2R	7597655	7598416	FBgn0033649	Intergenic
chr2R	7599694	7600015	FBgn0033649	promoter-TSS (NM_001103805)
chr2R	7643551	7643831	FBgn0033650	Intergenic
chr2R	7643952	7644477	FBgn0033650	Intergenic
chr2R	7732572	7733096	FBgn0033657	promoter-TSS (NM_136862)
chr2R	7778357	7778863	FBgn0033663	promoter-TSS (NM_165849)
chr2R	7779277	7779823	FBgn0000556	promoter-TSS (NM_058027)
chr2R	7872992	7873730	FBgn0085260	promoter-TSS (NM_080372)
chr2R	7876127	7876581	FBgn0033672	promoter-TSS (NM_165860)
chr2R	7907249	7907547	FBgn0004839	promoter-TSS (NM_078981)
chr2R	7912596	7912961	FBgn0267728	promoter-TSS (NM_138561)
chr2R	7915217	7915462	FBgn0259985	promoter-TSS (NM_165861)
chr2R	7931497	7932616	FBgn0024732	promoter-TSS (NM_001273980)
chr2R	7953528	7953936	FBgn0028407	intron (NM_136880, intron 3 of 6)
chr2R	8006610	8006994	FBgn0086677	promoter-TSS (NM_001273981)
chr2R	8027910	8028230	FBgn0027495	promoter-TSS (NM_136885)
chr2R	8038180	8038842	FBgn0027504	promoter-TSS (NM_136889)
chr2R	8050345	8050824	FBgn0033688	promoter-TSS (NM_001103811)
chr2R	8061489	8062537	FBgn0014184	promoter-TSS (NM_165867)
chr2R	8067354	8067597	FBgn0033691	promoter-TSS (NM_136895)
chr2R	8069842	8070321	FBgn0033693	promoter-TSS (NM_001038852)
chr2R	8088157	8088942	FBgn0033699	promoter-TSS (NM_165869)
chr2R	8140286	8140870	FBgn0033705	promoter-TSS (NM_206101)
chr2R	8146420	8147237	FBgn0000253	promoter-TSS (NM_078986)
chr2R	8164105	8164877	FBgn0261611	TTS (NM_001259348)
chr2R	8165549	8166116	FBgn0261611	3' UTR (NM_001259347, exon 5 of 5)
chr2R	8166408	8167014	FBgn0261611	promoter-TSS (NM_001201980)
chr2R	8225253	8225874	FBgn0033716	promoter-TSS (NM_001169655)
chr2R	8232110	8232477	FBgn0033717	promoter-TSS (NM_165886)
chr2R	8310817	8311209	FBgn0033734	promoter-TSS (NM_001201982)
chr2R	8323329	8323581	FBgn0033738	promoter-TSS (NM_165902)
chr2R	8324448	8325059	FBgn0033739	promoter-TSS (NM_165905)
chr2R	8340367	8340837	FBgn0010238	promoter-TSS (NM_165906)
chr2R	8416190	8416792	FBgn0011592	promoter-TSS (NM_165913)
chr2R	8474565	8474785	FBgn0022764	intron (NM_165916, intron 1 of 11)
chr2R	8475205	8475438	FBgn0022764	intron (NM_165916, intron 1 of 11)
chr2R	8476391	8477068	FBgn0050055	promoter-TSS (NM_001201983)
chr2R	8477334	8477749	FBgn0050055	promoter-TSS (NM_001201983)
chr2R	8479813	8480376	FBgn0022764	5' UTR (NM_165917, exon 1 of 11)
chr2R	8480766	8481108	FBgn0027356	promoter-TSS (NM_165917)
chr2R	8499569	8500126	FBgn0004435	promoter-TSS (NM_165920)
chr2R	8500521	8500888	FBgn0004435	intron (NM_165925, intron 1 of 8)
chr2R	8523773	8524162	FBgn0011604	promoter-TSS (NM_001273993)
chr2R	8539995	8540341	FBgn0033762	promoter-TSS (NM_165933)
chr2R	8553194	8553597	FBgn0261673	promoter-TSS (NM_001169657)
chr2R	8566970	8567334	FBgn0261625	promoter-TSS (NM_001169658)
chr2R	8592428	8592894	FBgn0261545	promoter-TSS (NM_001201986)
chr2R	8630611	8630945	FBgn0033773	intron (NM_001273996, intron 4 of 8)
chr2R	8643070	8643594	FBgn0026619	promoter-TSS (NM_001201987)
chr2R	8643692	8643900	FBgn0026741	promoter-TSS (NM_001201987)
chr2R	8644769	8645147	FBgn0011227	promoter-TSS (NM_057637)
chr2R	8648166	8648585	FBgn0086904	promoter-TSS (NM_057868)
chr2R	8667824	8668187	FBgn0003326	promoter-TSS (NM_057362)
chr2R	8757121	8757513	FBgn0033777	promoter-TSS (NM_057505)
chr2R	8823837	8824147	FBgn0033784	promoter-TSS (NM_165963)
chr2R	8843380	8844068	FBgn0033787	Intergenic
chr2R	8867975	8868610	FBgn0005624	5' UTR (NM_079001, exon 1 of 5)
chr2R	8878471	8879248	FBgn0053798	Intergenic
chr2R	8883753	8884313	FBgn0265623	promoter-TSS (NM_079002)
chr2R	8884517	8884820	FBgn0265623	promoter-TSS (NM_079002)
chr2R	8903091	8903417	FBgn0265623	Intergenic
chr2R	8930653	8931081	FBgn0033788	Intergenic
chr2R	8966960	8967158	FBgn0033791	promoter-TSS (NM_136991)
chr2R	9016411	9016707	FBgn0033793	promoter-TSS (NM_136993)
chr2R	9045855	9046164	FBgn0085468	promoter-TSS (NM_057899)
chr2R	9058674	9058973	FBgn0053138	promoter-TSS (NM_001274012)
chr2R	9076624	9076975	FBgn0053182	promoter-TSS (NM_001169666)
chr2R	9077447	9077657	FBgn0033802	promoter-TSS (NM_001274013)
chr2R	9085491	9086350	FBgn0053182	promoter-TSS (NM_001169668)
chr2R	9117790	9118096	FBgn0033813	promoter-TSS (NM_137006)
chr2R	9122601	9123676	FBgn0033815	promoter-TSS (NM_137008)
chr2R	9126767	9127370	FBgn0033816	promoter-TSS (NM_137010)
chr2R	9232137	9232599	FBgn0265104	intron (NM_001274023, intron 1 of 2)
chr2R	9250225	9250622	FBgn0033828	Intergenic
chr2R	9317254	9317540	FBgn0259221	promoter-TSS (NM_001144183)
chr2R	9319240	9319741	FBgn0050065	intron (NM_137029, intron 1 of 10)
chr2R	9370480	9371040	FBgn0000119	promoter-TSS (NM_079998)
chr2R	9372914	9373155	FBgn0040477	promoter-TSS (NM_079006)
chr2R	9382174	9382938	FBgn0033844	promoter-TSS (NM_001259371)
chr2R	9393658	9393965	FBgn0033846	promoter-TSS (NM_137035)
chr2R	9434382	9434698	FBgn0033853	promoter-TSS (NM_137040)
chr2R	9445312	9445910	FBgn0263459	promoter-TSS (NM_137044)
chr2R	9480572	9481271	FBgn0027581	promoter-TSS (NM_001274028)
chr2R	9510296	9510755	FBgn0000633	promoter-TSS (NM_079007)
chr2R	9711873	9712386	FBgn0000662	promoter-TSS (NM_166010)
chr2R	9713775	9714573	FBgn0033872	promoter-TSS (NM_166012)
chr2R	9716696	9717033	FBgn0033872	intron (NM_166012, intron 1 of 3)
chr2R	9733589	9734176	FBgn0050484	promoter-TSS (NM_137065)
chr2R	9741662	9742357	FBgn0033879	promoter-TSS (NM_137066)
chr2R	9749283	9749736	FBgn0033883	promoter-TSS (NM_137071)
chr2R	9785020	9785374	FBgn0013733	promoter-TSS (NM_001259382)
chr2R	9812816	9813184	FBgn0013733	promoter-TSS (NM_001169678)
chr2R	9828663	9828848	FBgn0013733	intron (NM_001259380, intron 1 of 31)
chr2R	9829426	9829956	FBgn0013733	promoter-TSS (NM_001169677)
chr2R	9841328	9841607	FBgn0262739	promoter-TSS (NM_079010)
chr2R	9847657	9848209	FBgn0033886	promoter-TSS (NM_166027)
chr2R	9855433	9856092	FBgn0275436	promoter-TSS (NM_057935)
chr2R	9878022	9878979	FBgn0002643	promoter-TSS (NM_080376)
chr2R	9894212	9894878	FBgn0263539	intron (NM_080376, intron 2 of 6)
chr2R	9895773	9896127	FBgn0002643	promoter-TSS (NM_166030)
chr2R	9911307	9911644	FBgn0033893	intron (NM_080376, intron 3 of 6)
chr2R	9911878	9912397	FBgn0033893	intron (NM_080376, intron 3 of 6)
chr2R	9918652	9919370	FBgn0002643	promoter-TSS (NM_206109)
chr2R	9928634	9929034	FBgn0002643	intron (NM_080376, intron 4 of 6)
chr2R	10028183	10029087	FBgn0040752	promoter-TSS (NM_137081)
chr2R	10103839	10104335	FBgn0033912	promoter-TSS (NM_137095)
chr2R	10104506	10104796	FBgn0033912	promoter-TSS (NM_137095)
chr2R	10122986	10123258	FBgn0261276	promoter-TSS (NM_166040)
chr2R	10127219	10127511	FBgn0033916	promoter-TSS (NM_166043)
chr2R	10143658	10144087	FBgn0033918	promoter-TSS (NM_079017)
chr2R	10194719	10195463	FBgn0085408	promoter-TSS (NM_001103837)
chr2R	10219485	10220090	FBgn0085408	promoter-TSS (NM_166047)
chr2R	10247676	10247878	FBgn0033926	promoter-TSS (NM_137111)
chr2R	10249284	10249629	FBgn0033928	promoter-TSS (NM_137112)
chr2R	10250255	10250714	FBgn0033929	promoter-TSS (NM_166049)
chr2R	10299188	10299522	FBgn0033935	promoter-TSS (NM_137119)
chr2R	10314539	10314857	FBgn0013725	TTS (NM_166055)
chr2R	10321767	10322066	FBgn0261613	Intergenic
chr2R	10368131	10368926	FBgn0267825	promoter-TSS (NM_080048)
chr2R	10391111	10391587	FBgn0261823	promoter-TSS (NM_166056)
chr2R	10413667	10413978	FBgn0265974	promoter-TSS (NM_001274042)
chr2R	10508816	10509388	FBgn0083123	promoter-TSS (NM_137129)
chr2R	10511990	10512337	FBgn0082919	TTS (NR_033160)
chr2R	10600926	10601356	FBgn0020269	promoter-TSS (NM_166063)
chr2R	10603140	10603582	FBgn0020269	Intergenic
chr2R	10643768	10644029	FBgn0033960	promoter-TSS (NM_001144198)
chr2R	10645301	10645711	FBgn0266723	promoter-TSS (NM_137142)
chr2R	10653058	10653283	FBgn0020767	intron (NM_137144, intron 2 of 5)
chr2R	10656154	10657117	FBgn0020767	TTS (NM_001259397)
chr2R	10658519	10658984	FBgn0259112	promoter-TSS (NM_001259397)
chr2R	10748132	10748459	FBgn0053505	promoter-TSS (NM_001014529)
chr2R	10758222	10758947	FBgn0264962	promoter-TSS (NM_143818)
chr2R	10820496	10821116	FBgn0033983	promoter-TSS (NM_144120)
chr2R	10842023	10842242	FBgn0261854	intron (NM_001202010, intron 1 of 9)
chr2R	10845664	10846279	FBgn0261854	promoter-TSS (NM_001274055)
chr2R	10846484	10846725	FBgn0261854	promoter-TSS (NM_001274055)
chr2R	10850212	10851014	FBgn0261854	promoter-TSS (NM_080153)
chr2R	10851913	10852352	FBgn0033987	intron (NM_137165, intron 1 of 5)
chr2R	10852826	10853244	FBgn0033987	promoter-TSS (NM_166076)
chr2R	10868450	10869004	FBgn0033988	promoter-TSS (NM_137166)
chr2R	10898065	10899110	FBgn0029082	promoter-TSS (NM_079963)
chr2R	11002615	11002883	FBgn0015371	promoter-TSS (NM_001043082)
chr2R	11052338	11052672	FBgn0013467	promoter-TSS (NM_057713)
chr2R	11101223	11101576	FBgn0033998	promoter-TSS (NM_001274063)
chr2R	11104935	11105461	FBgn0034001	promoter-TSS (NM_137179)
chr2R	11196573	11197443	FBgn0034008	TTS (NM_137184)
chr2R	11209584	11210189	FBgn0013750	promoter-TSS (NM_079027)
chr2R	11227035	11227414	FBgn0034012	TTS (NM_137188)
chr2R	11258936	11259469	FBgn0011660	promoter-TSS (NM_057675)
chr2R	11268202	11268436	FBgn0026370	promoter-TSS (NM_001274064)
chr2R	11268550	11269132	FBgn0026370	promoter-TSS (NM_080139)
chr2R	11288459	11288768	FBgn0263980	promoter-TSS (NM_001274069)
chr2R	11312308	11312916	FBgn0263980	promoter-TSS (NM_166095)
chr2R	11398776	11399390	FBgn0034025	promoter-TSS (NM_137199)
chr2R	11419570	11420042	FBgn0019968	promoter-TSS (NM_001274070)
chr2R	11425253	11425667	FBgn0050467	promoter-TSS (NM_137200)
chr2R	11456575	11457061	FBgn0024754	promoter-TSS (NM_058010)
chr2R	11458481	11459418	FBgn0050466	promoter-TSS (NM_057732)
chr2R	11461209	11461550	FBgn0034033	TTS (NM_166103)
chr2R	11501237	11501478	FBgn0260429	promoter-TSS (NM_001169689)
chr2R	11545221	11545578	FBgn0262403	TTS (NR_048116)
chr2R	11566227	11568159	FBgn0262512	promoter-TSS (NM_137207)
chr2R	11569970	11570255	FBgn0053139	promoter-TSS (NM_176177)
chr2R	11614672	11615062	FBgn0050089	promoter-TSS (NM_137212)
chr2R	11706044	11706342	FBgn0265991	TTS (NM_001038861)
chr2R	11735479	11735739	FBgn0034046	promoter-TSS (NM_137217)
chr2R	11809493	11810072	FBgn0264089	promoter-TSS (NM_001274088)
chr2R	11819318	11819738	FBgn0034049	promoter-TSS (NM_137220)
chr2R	11822131	11822458	FBgn0015247	promoter-TSS (NM_057779)
chr2R	11842321	11842634	FBgn0034054	promoter-TSS (NM_137224)
chr2R	11888677	11889200	FBgn0020236	promoter-TSS (NM_079031)
chr2R	11898917	11899211	FBgn0034063	promoter-TSS (NM_137231)
chr2R	11902197	11902531	FBgn0010590	promoter-TSS (NM_143774)
chr2R	11904521	11904849	FBgn0034066	promoter-TSS (NM_137234)
chr2R	11915372	11915877	FBgn0034068	promoter-TSS (NM_137236)
chr2R	11918495	11919625	FBgn0034070	promoter-TSS (NM_137238)
chr2R	11985806	11986433	FBgn0034072	promoter-TSS (NM_079032)
chr2R	11990574	11990781	FBgn0014020	promoter-TSS (NM_137240)
chr2R	12012372	12012670	FBgn0086676	promoter-TSS (NM_080084)
chr2R	12017684	12017927	FBgn0086676	intron (NM_166144, intron 1 of 7)
chr2R	12022843	12023312	FBgn0001124	intron (NM_166145, intron 4 of 7)
chr2R	12026221	12026451	FBgn0001124	TTS (NM_080084)
chr2R	12029506	12029890	FBgn0050094	promoter-TSS (NM_137243)
chr2R	12036102	12036446	FBgn0029175	promoter-TSS (NM_166150)
chr2R	12037168	12037999	FBgn0034083	promoter-TSS (NM_137247)
chr2R	12066078	12066867	FBgn0015754	promoter-TSS (NM_137249)
chr2R	12073444	12074183	FBgn0034086	promoter-TSS (NM_137250)
chr2R	12159454	12159684	FBgn0053017	promoter-TSS (NM_176195)
chr2R	12181504	12182060	FBgn0034110	promoter-TSS (NM_001274094)
chr2R	12223287	12224080	FBgn0010611	promoter-TSS (NM_079972)
chr2R	12224160	12224417	FBgn0262511	promoter-TSS (NM_001144207)
chr2R	12273891	12274217	FBgn0264273	promoter-TSS (NM_001144208)
chr2R	12286255	12286601	FBgn0264273	promoter-TSS (NM_001038863)
chr2R	12387392	12387811	FBgn0011260	promoter-TSS (NM_137289)
chr2R	12439376	12439868	FBgn0034135	promoter-TSS (NM_079038)
chr2R	12459207	12459571	FBgn0034139	promoter-TSS (NM_137292)
chr2R	12466472	12466939	FBgn0016131	promoter-TSS (NM_057848)
chr2R	12470780	12471717	FBgn0003274	intron (NM_166184, intron 3 of 6)
chr2R	12472818	12473844	FBgn0003274	promoter-TSS (NM_079040)
chr2R	12473894	12474593	FBgn0003274	TTS (NM_079040)
chr2R	12482216	12482512	FBgn0034142	promoter-TSS (NM_137296)
chr2R	12494942	12495715	FBgn0034145	promoter-TSS (NM_001259441)
chr2R	12495917	12496203	FBgn0034145	promoter-TSS (NM_001259442)
chr2R	12496474	12496791	FBgn0034145	promoter-TSS (NM_001259442)
chr2R	12525162	12525524	FBgn0040505	5' UTR (NM_144343, exon 1 of 9)
chr2R	12557526	12557996	FBgn0085486	promoter-TSS (NM_001103869)
chr2R	12651831	12652210	FBgn0259738	TTS (NM_001144209)
chr2R	12653275	12653550	FBgn0259738	promoter-TSS (NM_001144209)
chr2R	12670827	12671370	FBgn0034158	promoter-TSS (NM_166196)
chr2R	12687493	12687892	FBgn0034159	Intergenic
chr2R	12743533	12743936	FBgn0026533	promoter-TSS (NM_206139)
chr2R	12755049	12755668	FBgn0014870	promoter-TSS (NM_166200)
chr2R	12782970	12783204	FBgn0025833	promoter-TSS (NM_137323)
chr2R	12811875	12812648	FBgn0003091	promoter-TSS (NM_001103880)
chr2R	12861327	12861644	FBgn0004580	promoter-TSS (NM_057490)
chr2R	12892618	12893082	FBgn0034179	promoter-TSS (NM_137333)
chr2R	12903463	12903727	FBgn0034180	promoter-TSS (NM_001144212)
chr2R	12914396	12914686	FBgn0023172	promoter-TSS (NM_057969)
chr2R	12985864	12986456	FBgn0010226	promoter-TSS (NM_166217)
chr2R	13152864	13153235	FBgn0265487	promoter-TSS (NM_176212)
chr2R	13294462	13295281	FBgn0034210	promoter-TSS (NM_137360)
chr2R	13299911	13300318	FBgn0016697	promoter-TSS (NM_057854)
chr2R	13332219	13332606	FBgn0027506	promoter-TSS (NM_079046)
chr2R	13343594	13344302	FBgn0024196	promoter-TSS (NM_079047)
chr2R	13344400	13345178	FBgn0028953	promoter-TSS (NM_166229)
chr2R	13357137	13357335	FBgn0022987	promoter-TSS (NM_079048)
chr2R	13422548	13422995	FBgn0263197	promoter-TSS (NM_166239)
chr2R	13435553	13436254	FBgn0034240	promoter-TSS (NM_079051)
chr2R	13460075	13460511	FBgn0034245	promoter-TSS (NM_001274128)
chr2R	13473469	13473927	FBgn0034248	promoter-TSS (NM_137391)
chr2R	13504012	13504255	FBgn0082922	promoter-TSS (NR_003805)
chr2R	13570728	13571492	FBgn0034261	promoter-TSS (NM_166245)
chr2R	13585880	13586436	FBgn0027872	promoter-TSS (NR_001754)
chr2R	13604009	13604235	FBgn0028494	promoter-TSS (NM_137405)
chr2R	13604773	13605078	FBgn0028494	promoter-TSS (NM_137405)
chr2R	13606683	13607154	FBgn0028494	promoter-TSS (NM_166246)
chr2R	13624703	13625037	FBgn0034269	promoter-TSS (NM_166247)
chr2R	13626995	13627569	FBgn0034271	promoter-TSS (NM_137414)
chr2R	13647876	13648393	FBgn0027572	promoter-TSS (NM_137420)
chr2R	13676762	13677124	FBgn0026316	promoter-TSS (NM_058066)
chr2R	13679972	13680442	FBgn0028743	promoter-TSS (NM_137427)
chr2R	13681644	13681902	FBgn0028743	5' UTR (NM_137427, exon 1 of 7)
chr2R	13756452	13756880	FBgn0034282	intron (NM_166258, intron 2 of 5)
chr2R	13814767	13815135	FBgn0003140	Intergenic
chr2R	13896002	13896265	FBgn0034286	promoter-TSS (NM_001038867)
chr2R	13982184	13982429	FBgn0034299	promoter-TSS (NM_137446)
chr2R	14013229	14013727	FBgn0003520	promoter-TSS (NM_001169714)
chr2R	14021933	14023100	FBgn0001222	promoter-TSS (NM_057324)
chr2R	14027922	14028697	FBgn0265297	promoter-TSS (NM_057319)
chr2R	14038946	14039223	FBgn0000057	promoter-TSS (NM_001274139)
chr2R	14067769	14068076	FBgn0034314	promoter-TSS (NM_137460)
chr2R	14071567	14071868	FBgn0034315	promoter-TSS (NM_137462)
chr2R	14222530	14222949	FBgn0010575	intron (NM_206161, intron 1 of 3)
chr2R	14244211	14244910	FBgn0010575	5' UTR (NM_001169718, exon 1 of 12)
chr2R	14327794	14328326	FBgn0050118	promoter-TSS (NM_001103896)
chr2R	14328490	14328702	FBgn0261477	promoter-TSS (NM_001103896)
chr2R	14402099	14402537	FBgn0262476	5' UTR (NM_137496, exon 1 of 11)
chr2R	14405618	14405855	FBgn0262476	intron (NM_001259479, intron 1 of 8)
chr2R	14470686	14470957	FBgn0050115	intron (NM_176223, intron 1 of 7)
chr2R	14526447	14527080	FBgn0050122	promoter-TSS (NM_001169725)
chr2R	14545547	14545841	FBgn0034371	promoter-TSS (NM_001169728)
chr2R	14575369	14575814	FBgn0262103	promoter-TSS (NM_001202040)
chr2R	14604806	14605201	FBgn0053147	promoter-TSS (NM_176229)
chr2R	14605365	14605741	FBgn0053147	promoter-TSS (NM_176229)
chr2R	14642369	14642699	FBgn0034387	promoter-TSS (NM_137526)
chr2R	14649176	14649438	FBgn0034389	promoter-TSS (NM_001144231)
chr2R	14717004	14717273	FBgn0034396	promoter-TSS (NM_001202044)
chr2R	14858590	14858861	FBgn0014269	promoter-TSS (NM_166317)
chr2R	14860082	14860351	FBgn0267351	promoter-TSS (NM_001274153)
chr2R	14919925	14920353	FBgn0263116	promoter-TSS (NM_001144236)
chr2R	15024668	15024919	FBgn0034419	promoter-TSS (NM_001103904)
chr2R	15028865	15029323	FBgn0000578	promoter-TSS (NM_001014537)
chr2R	15051297	15051991	FBgn0034420	promoter-TSS (NM_001014538)
chr2R	15114679	15114970	FBgn0034422	promoter-TSS (NM_137556)
chr2R	15116487	15116891	FBgn0010434	TTS (NM_137556)
chr2R	15141306	15141873	FBgn0053453	promoter-TSS (NM_206166)
chr2R	15156242	15156547	FBgn0003254	Intergenic
chr2R	15162968	15163292	FBgn0003254	promoter-TSS (NM_080534)
chr2R	15179719	15180256	FBgn0086358	promoter-TSS (NM_137564)
chr2R	15197958	15198741	FBgn0034433	promoter-TSS (NM_001103906)
chr2R	15243853	15244178	FBgn0264753	promoter-TSS (NM_166341)
chr2R	15283493	15283933	FBgn0261439	promoter-TSS (NM_057862)
chr2R	15311317	15312001	FBgn0263391	promoter-TSS (NM_001169735)
chr2R	15324707	15324966	FBgn0020440	promoter-TSS (NM_001144247)
chr2R	15329400	15330060	FBgn0013325	promoter-TSS (NM_057706)
chr2R	15338906	15339593	FBgn0003887	promoter-TSS (NM_079071)
chr2R	15344406	15344762	FBgn0260934	intron (NM_206172, intron 1 of 15)
chr2R	15355581	15355978	FBgn0260934	TTS (NM_001014539)
chr2R	15517927	15518411	FBgn0003435	promoter-TSS (NM_001274164)
chr2R	15518813	15518999	FBgn0003435	promoter-TSS (NM_001274164)
chr2R	15519395	15519617	FBgn0003435	promoter-TSS (NM_001259497)
chr2R	15520417	15520689	FBgn0003435	Intergenic
chr2R	15579487	15579936	FBgn0040729	Intergenic
chr2R	15614588	15615062	FBgn0065076	promoter-TSS (NR_002548)
chr2R	15713770	15714267	FBgn0034476	promoter-TSS (NM_079073)
chr2R	15998552	15998840	FBgn0004364	promoter-TSS (NM_057466)
chr2R	16144739	16145428	FBgn0034491	promoter-TSS (NM_001274172)
chr2R	16150470	16150771	FBgn0005655	promoter-TSS (NM_166383)
chr2R	16150935	16151633	FBgn0003114	promoter-TSS (NM_166383)
chr2R	16161801	16162124	FBgn0034494	promoter-TSS (NM_137622)
chr2R	16166189	16166737	FBgn0034496	promoter-TSS (NM_137623)
chr2R	16193008	16193582	FBgn0034500	intron (NM_137627, intron 4 of 5)
chr2R	16196018	16196677	FBgn0034500	promoter-TSS (NM_166388)
chr2R	16207639	16208241	FBgn0027529	promoter-TSS (NM_153771)
chr2R	16214427	16214701	FBgn0034504	promoter-TSS (NM_153772)
chr2R	16310567	16312095	FBgn0086604	promoter-TSS (NM_001144248)
chr2R	16439379	16439910	FBgn0034519	promoter-TSS (NM_166398)
chr2R	16449776	16450040	FBgn0034521	promoter-TSS (NM_080378)
chr2R	16474627	16475292	FBgn0267791	promoter-TSS (NM_001169745)
chr2R	16505860	16506091	FBgn0034527	promoter-TSS (NM_166403)
chr2R	16528223	16528552	FBgn0034534	promoter-TSS (NM_137657)
chr2R	16585183	16586167	FBgn0040726	promoter-TSS (NM_206186)
chr2R	16771868	16772425	FBgn0034558	exon (NM_001103918, exon 8 of 8)
chr2R	16794028	16794356	FBgn0034560	Intergenic
chr2R	16801525	16801886	FBgn0020617	Intergenic
chr2R	16825459	16826043	FBgn0000044	Intergenic
chr2R	16848598	16848971	FBgn0008636	promoter-TSS (NM_176240)
chr2R	16882197	16882504	FBgn0261394	promoter-TSS (NM_137689)
chr2R	16884320	16884822	FBgn0034570	TTS (NM_057343)
chr2R	16912024	16912824	FBgn0034576	promoter-TSS (NM_137694)
chr2R	16944849	16945270	FBgn0034577	promoter-TSS (NM_057374)
chr2R	16948082	16948462	FBgn0034579	promoter-TSS (NM_137698)
chr2R	16960512	16961075	FBgn0034583	promoter-TSS (NM_137700)
chr2R	16989133	16989612	FBgn0015721	promoter-TSS (NM_206189)
chr2R	17015414	17015677	FBgn0020312	promoter-TSS (NM_166426)
chr2R	17029631	17029986	FBgn0034592	promoter-TSS (NM_137708)
chr2R	17030838	17031247	FBgn0021872	promoter-TSS (NM_079983)
chr2R	17055933	17056449	FBgn0034598	promoter-TSS (NM_001103924)
chr2R	17058223	17058473	FBgn0261850	promoter-TSS (NM_001169760)
chr2R	17066420	17066659	FBgn0003162	promoter-TSS (NM_166431)
chr2R	17086994	17087809	FBgn0265191	promoter-TSS (NM_001259517)
chr2R	17122225	17122448	FBgn0034606	intron (NM_001274193, intron 2 of 7)
chr2R	17138921	17139707	FBgn0034606	promoter-TSS (NM_137721)
chr2R	17169578	17169944	FBgn0034611	promoter-TSS (NM_001103927)
chr2R	17179503	17179872	FBgn0050392	promoter-TSS (NM_137728)
chr2R	17180769	17181481	FBgn0050390	promoter-TSS (NM_057855)
chr2R	17182900	17183478	FBgn0261554	promoter-TSS (NM_001169762)
chr2R	17199868	17200448	FBgn0034618	promoter-TSS (NM_001169763)
chr2R	17210814	17211609	FBgn0020306	promoter-TSS (NM_137734)
chr2R	17266837	17267066	FBgn0000395	promoter-TSS (NM_080070)
chr2R	17271673	17272296	FBgn0034626	promoter-TSS (NM_137739)
chr2R	17273785	17274084	FBgn0034628	promoter-TSS (NM_079078)
chr2R	17304419	17305369	FBgn0010415	promoter-TSS (NM_001259518)
chr2R	17368219	17369651	FBgn0010415	promoter-TSS (NM_079990)
chr2R	17384817	17385159	FBgn0010470	promoter-TSS (NM_057625)
chr2R	17422810	17423268	FBgn0050286	TTS (NM_001169768)
chr2R	17512087	17512514	FBgn0034641	promoter-TSS (NM_137748)
chr2R	17521712	17522783	FBgn0034643	promoter-TSS (NM_001274195)
chr2R	17533569	17533833	FBgn0034644	promoter-TSS (NM_166466)
chr2R	17578622	17578966	FBgn0260223	promoter-TSS (NM_001169772)
chr2R	17584216	17584668	FBgn0266346	TTS (NM_166477)
chr2R	17591147	17591491	FBgn0010228	promoter-TSS (NM_166476)
chr2R	17600496	17601032	FBgn0004362	promoter-TSS (NM_001169773)
chr2R	17601194	17601564	FBgn0004362	intron (NM_166479, intron 1 of 2)
chr2R	17601650	17601854	FBgn0004362	intron (NM_166480, intron 2 of 3)
chr2R	17607290	17608211	FBgn0034657	promoter-TSS (NM_137764)
chr2R	17759143	17759778	FBgn0085397	promoter-TSS (NM_001103932)
chr2R	17865325	17865875	FBgn0041237	TTS (NM_079084)
chr2R	17926782	17927373	FBgn0085399	promoter-TSS (NM_206199)
chr2R	17946390	17946740	FBgn0034683	3' UTR (NM_137787, exon 5 of 5)
chr2R	17947827	17948718	FBgn0034684	promoter-TSS (NM_137788)
chr2R	17967414	17968011	FBgn0034691	promoter-TSS (NM_130462)
chr2R	17990260	17990835	FBgn0034694	promoter-TSS (NM_137795)
chr2R	18009898	18010384	FBgn0243516	promoter-TSS (NM_001169777)
chr2R	18024309	18024622	FBgn0000008	promoter-TSS (NM_001014543)
chr2R	18061974	18062569	FBgn0034703	promoter-TSS (NM_137803)
chr2R	18099931	18100366	FBgn0025186	promoter-TSS (NM_058026)
chr2R	18129614	18129859	FBgn0020307	Intergenic
chr2R	18185337	18185594	FBgn0034717	TTS (NM_137817)
chr2R	18242017	18242299	FBgn0034720	promoter-TSS (NM_206200)
chr2R	18260424	18261099	FBgn0034720	promoter-TSS (NM_001103945)
chr2R	18261449	18261674	FBgn0034720	promoter-TSS (NM_001103945)
chr2R	18270370	18270829	FBgn0034723	promoter-TSS (NM_137822)
chr2R	18320747	18321032	FBgn0034730	Intergenic
chr2R	18342099	18342373	FBgn0034731	Intergenic
chr2R	18480244	18480694	FBgn0260866	promoter-TSS (NM_001274208)
chr2R	18493282	18493576	FBgn0034743	promoter-TSS (NM_137841)
chr2R	18501794	18502046	FBgn0053143	promoter-TSS (NM_176246)
chr2R	18565768	18566373	FBgn0034763	Intergenic
chr2R	18576284	18576660	FBgn0020257	promoter-TSS (NM_079088)
chr2R	18588228	18588454	FBgn0005631	promoter-TSS (NM_166543)
chr2R	18685631	18686353	FBgn0259145	promoter-TSS (NM_137873)
chr2R	18686929	18687173	FBgn0011211	intron (NM_166554, intron 1 of 3)
chr2R	18741633	18742063	FBgn0010078	promoter-TSS (NM_079089)
chr2R	18773643	18774013	FBgn0034792	promoter-TSS (NM_001259544)
chr2R	18812144	18812579	FBgn0010660	promoter-TSS (NM_143782)
chr2R	18951709	18952040	FBgn0034814	promoter-TSS (NM_080021)
chr2R	19091294	19092537	FBgn0085400	promoter-TSS (NM_137921)
chr2R	19215521	19216034	FBgn0050417	promoter-TSS (NM_166592)
chr2R	19242314	19242897	FBgn0050410	promoter-TSS (NM_166594)
chr2R	19244849	19245164	FBgn0034849	promoter-TSS (NM_001274223)
chr2R	19253964	19254401	FBgn0034853	promoter-TSS (NM_080161)
chr2R	19270787	19271201	FBgn0040660	promoter-TSS (NM_144045)
chr2R	19282803	19283165	FBgn0028497	promoter-TSS (NM_166603)
chr2R	19289649	19290121	FBgn0034859	promoter-TSS (NM_137948)
chr2R	19331359	19331807	FBgn0264339	promoter-TSS (NM_001103965)
chr2R	19410945	19411531	FBgn0015372	promoter-TSS (NM_079974)
chr2R	19447903	19448215	FBgn0015277	promoter-TSS (NM_057785)
chr2R	19452260	19452524	FBgn0015903	promoter-TSS (NM_057831)
chr2R	19468140	19468440	FBgn0015903	promoter-TSS (NM_057832)
chr2R	19505391	19505809	FBgn0034883	Intergenic
chr2R	19519822	19520020	FBgn0004795	promoter-TSS (NM_057516)
chr2R	19539859	19540065	FBgn0266377	intron (NM_176254, intron 9 of 11)
chr2R	19585260	19585817	FBgn0034893	promoter-TSS (NM_079104)
chr2R	19594351	19594650	FBgn0002174	promoter-TSS (NM_080193)
chr2R	19597161	19597529	FBgn0011297	promoter-TSS (NM_079105)
chr2R	19601064	19601639	FBgn0034897	promoter-TSS (NM_001103968)
chr2R	19707564	19708035	FBgn0034911	promoter-TSS (NM_137992)
chr2R	19750115	19750382	FBgn0025790	promoter-TSS (NM_001169810)
chr2R	19769784	19770134	FBgn0025336	promoter-TSS (NM_058029)
chr2R	19785747	19786025	FBgn0034925	promoter-TSS (NM_138003)
chr2R	19794667	19795232	FBgn0015268	promoter-TSS (NM_057780)
chr2R	19821102	19821338	FBgn0263006	promoter-TSS (NM_057484)
chr2R	19855248	19855537	FBgn0003008	promoter-TSS (NM_080532)
chr2R	19865854	19866184	FBgn0005612	promoter-TSS (NM_057546)
chr2R	19921264	19921628	FBgn0013764	promoter-TSS (NM_166650)
chr2R	19921771	19922015	FBgn0034962	promoter-TSS (NM_166650)
chr2R	19934147	19934413	FBgn0011726	promoter-TSS (NM_057686)
chr2R	19936243	19937015	FBgn0003353	promoter-TSS (NM_057365)
chr2R	19945171	19945535	FBgn0034967	promoter-TSS (NM_001103972)
chr2R	19947622	19948125	FBgn0034968	promoter-TSS (NM_080080)
chr2R	19949770	19950244	FBgn0023170	promoter-TSS (NM_057966)
chr2R	19986390	19986920	FBgn0023081	promoter-TSS (NM_079114)
chr2R	20001791	20002107	FBgn0041706	promoter-TSS (NM_138042)
chr2R	20020876	20021503	FBgn0041582	promoter-TSS (NM_138046)
chr2R	20025355	20026285	FBgn0034982	promoter-TSS (NM_001014546)
chr2R	20084960	20085297	FBgn0034989	promoter-TSS (NM_138052)
chr2R	20117161	20117527	FBgn0050419	promoter-TSS (NM_138055)
chr2R	20152576	20153139	FBgn0034998	TTS (NM_138060)
chr2R	20180928	20181369	FBgn0034999	promoter-TSS (NM_166666)
chr2R	20181506	20181799	FBgn0034999	promoter-TSS (NM_166666)
chr2R	20224993	20225385	FBgn0005638	Intergenic
chr2R	20276809	20277153	FBgn0000037	intron (NM_166668, intron 1 of 4)
chr2R	20277596	20277957	FBgn0000037	promoter-TSS (NM_079120)
chr2R	20290040	20290492	FBgn0035001	promoter-TSS (NM_206213)
chr2R	20402614	20402989	FBgn0019886	promoter-TSS (NM_166674)
chr2R	20448405	20449116	FBgn0016687	promoter-TSS (NM_079125)
chr2R	20452777	20453128	FBgn0035025	promoter-TSS (NM_138089)
chr2R	20487105	20487484	FBgn0035032	promoter-TSS (NM_138097)
chr2R	20494476	20494980	FBgn0259742	promoter-TSS (NM_138102)
chr2R	20498698	20499415	FBgn0035039	promoter-TSS (NM_138103)
chr2R	20525959	20526204	FBgn0035041	promoter-TSS (NM_138105)
chr2R	20572451	20572712	FBgn0035049	promoter-TSS (NM_001202076)
chr2R	20600183	20600637	FBgn0035050	(GA)n|Simple_repeat|Simple_repeat
chr2R	20624016	20624597	FBgn0053988	promoter-TSS (NM_001274241)
chr2R	20631024	20631271	FBgn0050421	promoter-TSS (NM_138115)
chr2R	20631365	20631582	FBgn0050421	5' UTR (NM_138115, exon 1 of 7)
chr2R	20650536	20650767	FBgn0035059	promoter-TSS (NM_144050)
chr2R	20662588	20663061	FBgn0035060	promoter-TSS (NR_073901)
chr2R	20667292	20667577	FBgn0086908	promoter-TSS (NM_138122)
chr2R	20684900	20685156	FBgn0023181	promoter-TSS (NM_138125)
chr2R	20701160	20701451	FBgn0000157	Intergenic
chr2R	20744819	20745060	FBgn0035070	Intergenic
chr2R	20764098	20764449	FBgn0265193	promoter-TSS (NM_166691)
chr2R	20768764	20769286	FBgn0085442	promoter-TSS (NM_001169826)
chr2R	20778869	20779324	FBgn0085434	promoter-TSS (NM_001274243)
chr2R	20815663	20815994	FBgn0060296	promoter-TSS (NM_001274247)
chr2R	20830511	20830751	FBgn0035083	promoter-TSS (NM_138139)
chr2R	20835886	20836346	FBgn0035086	promoter-TSS (NM_138143)
chr2R	20851745	20852120	FBgn0035087	TTS (NM_001103985)
chr2R	20899130	20899431	FBgn0265434	promoter-TSS (NM_001014553)
chr2R	20899490	20899782	FBgn0004055	promoter-TSS (NM_001014553)
chr2R	20919748	20920036	FBgn0035092	promoter-TSS (NM_138149)
chr2R	20963338	20963796	FBgn0004919	intron (NM_001259588, intron 3 of 7)
chr2R	20963871	20964503	FBgn0004919	intron (NM_001259588, intron 3 of 7)
chr2R	20970841	20971266	FBgn0004919	intron (NM_001259588, intron 1 of 7)
chr2R	20971508	20972153	FBgn0004919	promoter-TSS (NM_079140)
chr2R	20973008	20973524	FBgn0004919	TTS (NM_145761)
chr2R	21070489	21070887	FBgn0035094	TTS (NM_001043106)
chr2R	21077493	21078562	FBgn0035094	promoter-TSS (NM_001274251)
chr2R	21140483	21141097	FBgn0050428	promoter-TSS (NM_166709)
chr2RHet	197828	199034	FBgn0003256	promoter-TSS (NM_001110877)
chr2RHet	370092	370423	FBgn0058191	Gypsy_I|LTR|Gypsy
chr2RHet	390689	391265	FBgn0058191	promoter-TSS (NM_001015174)
chr2RHet	471445	472306	FBgn0267398	promoter-TSS (NM_001144065)
chr2RHet	1005264	1005749	FBgn0263780	promoter-TSS (NM_001015352)
chr2RHet	1258671	1259251	FBgn0262204	Intergenic
chr2RHet	1259447	1259892	FBgn0262204	Intergenic
chr2RHet	1335661	1336511	FBgn0058263	promoter-TSS (NM_001276229)
chr2RHet	1621448	1621875	FBgn0085638	promoter-TSS (NM_001276230)
chr2RHet	2157338	2158384	FBgn0085569	intron (NM_001110905, intron 1 of 1)
chr2RHet	2573149	2574279	FBgn0085512	Intergenic
chr2RHet	2775475	2776286	FBgn0039959	promoter-TSS (NM_001015316)
chr2RHet	2900434	2900863	FBgn0020660	Intergenic
chr2RHet	2901256	2902104	FBgn0020660	promoter-TSS (NM_001015320)
chr2RHet	2914819	2915210	FBgn0020660	DNAREP1_DM|LINE|Penelope
chr2RHet	3198978	3199589	FBgn0046706	promoter-TSS (NM_001015349)
chr2RHet	3232737	3233183	FBgn0046706	intron (NM_001015349, intron 4 of 4)
chr3L	129290	129669	FBgn0020386	promoter-TSS (NM_001202083)
chr3L	131291	131605	FBgn0020386	promoter-TSS (NM_080382)
chr3L	131689	131968	FBgn0020386	promoter-TSS (NM_167789)
chr3L	160390	161022	FBgn0035101	promoter-TSS (NM_001169831)
chr3L	171582	171963	FBgn0035101	promoter-TSS (NM_167797)
chr3L	176201	176481	FBgn0035102	promoter-TSS (NM_138159)
chr3L	211287	211665	FBgn0027587	promoter-TSS (NM_001274257)
chr3L	223536	224233	FBgn0262109	promoter-TSS (NM_138171)
chr3L	246700	247178	FBgn0000541	promoter-TSS (NM_001169833)
chr3L	257754	258197	FBgn0024806	promoter-TSS (NM_001169835)
chr3L	264175	264704	FBgn0035121	promoter-TSS (NM_001274266)
chr3L	267411	267974	FBgn0027111	promoter-TSS (NM_138178)
chr3L	277307	277575	FBgn0264707	promoter-TSS (NM_138180)
chr3L	291730	292465	FBgn0264707	promoter-TSS (NM_138182)
chr3L	319720	320028	FBgn0004373	promoter-TSS (NM_080083)
chr3L	342967	343216	FBgn0035132	promoter-TSS (NM_001274277)
chr3L	347168	347408	FBgn0261985	promoter-TSS (NM_001259606)
chr3L	361239	361623	FBgn0035137	promoter-TSS (NM_001169842)
chr3L	432445	433010	FBgn0035139	TTS (NM_138192)
chr3L	440887	441226	FBgn0001316	promoter-TSS (NM_001103992)
chr3L	505738	506366	FBgn0085297	intron (NM_001103993, intron 4 of 16)
chr3L	540396	540923	FBgn0001316	promoter-TSS (NM_001043111)
chr3L	542900	543572	FBgn0035142	promoter-TSS (NM_079150)
chr3L	544164	544567	FBgn0035142	intron (NM_167834, intron 1 of 10)
chr3L	545868	546209	FBgn0035142	promoter-TSS (NM_138194)
chr3L	603772	604148	FBgn0035146	promoter-TSS (NM_138198)
chr3L	604490	605145	FBgn0035146	promoter-TSS (NM_138198)
chr3L	606849	607336	FBgn0016715	promoter-TSS (NM_138199)
chr3L	616640	616927	FBgn0261636	promoter-TSS (NM_001202086)
chr3L	628395	628762	FBgn0263039	non-coding (NR_073904, exon 1 of 1)
chr3L	629742	630155	FBgn0263039	non-coding (NR_073904, exon 1 of 1)
chr3L	711922	712367	FBgn0035159	promoter-TSS (NM_138212)
chr3L	748375	749664	FBgn0000575	promoter-TSS (NM_079152)
chr3L	805041	805346	FBgn0035161	Intergenic
chr3L	809328	809610	FBgn0035161	Intergenic
chr3L	857071	857493	FBgn0035170	promoter-TSS (NM_138222)
chr3L	857567	857995	FBgn0035170	promoter-TSS (NM_138222)
chr3L	881015	881378	FBgn0035173	5' UTR (NM_138225, exon 1 of 1)
chr3L	881543	882237	FBgn0035173	5' UTR (NM_138225, exon 1 of 1)
chr3L	913935	914231	FBgn0264574	promoter-TSS (NM_167846)
chr3L	914400	914725	FBgn0264574	5' UTR (NM_001274305, exon 1 of 15)
chr3L	1034671	1035002	FBgn0024277	promoter-TSS (NM_143703)
chr3L	1177131	1177524	FBgn0025525	promoter-TSS (NM_001274313)
chr3L	1178141	1178446	FBgn0025525	Intergenic
chr3L	1196055	1196377	FBgn0040281	promoter-TSS (NM_079157)
chr3L	1247799	1248015	FBgn0035195	promoter-TSS (NM_206230)
chr3L	1275806	1276140	FBgn0052333	promoter-TSS (NM_001014555)
chr3L	1302525	1302937	FBgn0010333	promoter-TSS (NM_001274318)
chr3L	1313273	1313764	FBgn0035206	promoter-TSS (NM_167867)
chr3L	1334603	1335043	FBgn0010786	promoter-TSS (NM_001274322)
chr3L	1341979	1342883	FBgn0035213	promoter-TSS (NM_001274323)
chr3L	1463712	1464035	FBgn0004635	promoter-TSS (NM_079159)
chr3L	1489307	1489896	FBgn0020248	promoter-TSS (NM_176272)
chr3L	1496482	1496893	FBgn0043458	promoter-TSS (NM_001274328)
chr3L	1517364	1517796	FBgn0261243	promoter-TSS (NM_167887)
chr3L	1536871	1537341	FBgn0035229	promoter-TSS (NM_001274332)
chr3L	1546091	1546333	FBgn0041342	promoter-TSS (NM_001274333)
chr3L	1558540	1558750	FBgn0035233	promoter-TSS (NM_139366)
chr3L	1568679	1569426	FBgn0035236	promoter-TSS (NM_139369)
chr3L	1576437	1576993	FBgn0035237	promoter-TSS (NM_001274337)
chr3L	1586457	1586807	FBgn0035237	intron (NM_139371, intron 1 of 4)
chr3L	1627005	1627228	FBgn0035246	3' UTR (NM_139378, exon 1 of 1)
chr3L	1628196	1628386	FBgn0035246	promoter-TSS (NM_139378)
chr3L	1663994	1664339	FBgn0035253	promoter-TSS (NM_167910)
chr3L	1665098	1665329	FBgn0035254	promoter-TSS (NM_001104005)
chr3L	1730909	1731319	FBgn0027594	promoter-TSS (NM_001274348)
chr3L	1794368	1794892	FBgn0250789	promoter-TSS (NM_057658)
chr3L	1839497	1839764	FBgn0035281	TTS (NM_139411)
chr3L	1862129	1862492	FBgn0004636	promoter-TSS (NM_001274366)
chr3L	1865164	1865498	FBgn0035285	promoter-TSS (NM_144472)
chr3L	1882649	1883033	FBgn0035287	promoter-TSS (NM_167923)
chr3L	1883169	1883599	FBgn0035287	promoter-TSS (NM_167923)
chr3L	1884701	1885146	FBgn0000109	promoter-TSS (NM_167926)
chr3L	1891022	1891325	FBgn0262624	3' UTR (NM_167926, exon 6 of 6)
chr3L	1913475	1913861	FBgn0035290	Intergenic
chr3L	1964196	1964489	FBgn0035298	promoter-TSS (NM_001274372)
chr3L	1969871	1970259	FBgn0027547	promoter-TSS (NM_139427)
chr3L	1997837	1998080	FBgn0262030	Intergenic
chr3L	2151567	2151990	FBgn0052311	promoter-TSS (NM_001043113)
chr3L	2228515	2229229	FBgn0035317	promoter-TSS (NM_139443)
chr3L	2237112	2237438	FBgn0035318	promoter-TSS (NM_139444)
chr3L	2244130	2244505	FBgn0052301	promoter-TSS (NM_001169856)
chr3L	2257125	2257845	FBgn0015359	promoter-TSS (NM_139446)
chr3L	2282465	2283029	FBgn0264002	promoter-TSS (NM_001274394)
chr3L	2322721	2323066	FBgn0035331	intron (NM_139456, intron 1 of 4)
chr3L	2373511	2373879	FBgn0035335	promoter-TSS (NM_079165)
chr3L	2387907	2388237	FBgn0266696	promoter-TSS (NM_139462)
chr3L	2409275	2409607	FBgn0266696	TTS (NM_139462)
chr3L	2411765	2412233	FBgn0266696	promoter-TSS (NM_001202101)
chr3L	2466297	2467032	FBgn0266696	promoter-TSS (NM_001031933)
chr3L	2531329	2531755	FBgn0260480	intron (NM_001259641, intron 3 of 15)
chr3L	2586357	2586795	FBgn0010909	promoter-TSS (NM_001274404)
chr3L	2587204	2587654	FBgn0261602	promoter-TSS (NM_001274404)
chr3L	2711558	2711799	FBgn0264606	promoter-TSS (NM_001274409)
chr3L	2772113	2772544	FBgn0035371	promoter-TSS (NM_139489)
chr3L	2773844	2774556	FBgn0044452	promoter-TSS (NM_139490)
chr3L	2780736	2780983	FBgn0035374	promoter-TSS (NM_079169)
chr3L	2824770	2825001	FBgn0263392	intron (NM_001259652, intron 4 of 9)
chr3L	2851805	2852163	FBgn0263392	intron (NM_001259652, intron 3 of 9)
chr3L	2896488	2896913	FBgn0262593	promoter-TSS (NM_001104015)
chr3L	2980780	2981046	FBgn0035383	promoter-TSS (NM_139499)
chr3L	3046642	3047077	FBgn0035390	promoter-TSS (NM_139504)
chr3L	3061018	3061362	FBgn0035393	intron (NM_139508, intron 1 of 7)
chr3L	3069866	3070037	FBgn0266918	intron (NM_139508, intron 1 of 7)
chr3L	3070589	3071202	FBgn0266918	promoter-TSS (NM_206260)
chr3L	3090535	3090937	FBgn0003938	promoter-TSS (NR_001933)
chr3L	3127523	3128109	FBgn0026189	promoter-TSS (NM_167986)
chr3L	3139784	3140378	FBgn0035400	promoter-TSS (NM_167989)
chr3L	3143241	3144007	FBgn0035400	promoter-TSS (NM_139514)
chr3L	3159676	3159943	FBgn0035405	promoter-TSS (NM_139518)
chr3L	3192876	3193498	FBgn0001233	promoter-TSS (NM_139526)
chr3L	3197425	3197793	FBgn0035415	promoter-TSS (NM_139527)
chr3L	3198853	3199266	FBgn0047135	promoter-TSS (NM_167998)
chr3L	3218889	3219189	FBgn0035421	promoter-TSS (NM_139533)
chr3L	3222767	3223505	FBgn0035422	promoter-TSS (NM_168006)
chr3L	3224716	3225603	FBgn0035424	promoter-TSS (NM_139536)
chr3L	3239375	3239787	FBgn0035425	promoter-TSS (NM_168008)
chr3L	3303333	3303611	FBgn0035432	promoter-TSS (NM_139543)
chr3L	3325893	3326464	FBgn0035438	promoter-TSS (NM_001274437)
chr3L	3336719	3337073	FBgn0004167	promoter-TSS (NM_168028)
chr3L	3417536	3418678	FBgn0014388	promoter-TSS (NM_079178)
chr3L	3425211	3425562	FBgn0014388	promoter-TSS (NM_168031)
chr3L	3460714	3461031	FBgn0026259	promoter-TSS (NM_001014556)
chr3L	3471947	3472728	FBgn0259224	promoter-TSS (NM_168032)
chr3L	3515363	3516003	FBgn0005640	promoter-TSS (NM_168033)
chr3L	3542531	3542933	FBgn0005640	promoter-TSS (NM_001043117)
chr3L	3544999	3545470	FBgn0005640	promoter-TSS (NM_001043118)
chr3L	3616392	3616715	FBgn0035453	3' UTR (NM_139564, exon 4 of 4)
chr3L	3746380	3746657	FBgn0052264	promoter-TSS (NM_168039)
chr3L	3752737	3753434	FBgn0035458	TTS (NM_139569)
chr3L	3757509	3758043	FBgn0052264	intron (NM_001104025, intron 4 of 9)
chr3L	3763186	3763624	FBgn0052264	intron (NM_001259678, intron 1 of 7)
chr3L	3765538	3766067	FBgn0052264	promoter-TSS (NM_001259678)
chr3L	3767862	3768105	FBgn0052264	intron (NM_001104025, intron 3 of 9)
chr3L	3787826	3788101	FBgn0052264	promoter-TSS (NM_168038)
chr3L	3822880	3823378	FBgn0064227	intron (NM_001274448, intron 1 of 11)
chr3L	3824998	3825677	FBgn0064227	promoter-TSS (NM_206271)
chr3L	3826599	3826956	FBgn0064227	intron (NM_206271, intron 1 of 1)
chr3L	3898927	3899347	FBgn0035470	promoter-TSS (NM_139578)
chr3L	3902218	3903003	FBgn0003943	promoter-TSS (NM_001274454)
chr3L	3909520	3909805	FBgn0035473	promoter-TSS (NM_001274455)
chr3L	3942278	3942706	FBgn0027552	promoter-TSS (NM_139583)
chr3L	3963868	3964385	FBgn0035481	promoter-TSS (NM_001274459)
chr3L	3983486	3984092	FBgn0004880	promoter-TSS (NM_079187)
chr3L	4092570	4093186	FBgn0035496	promoter-TSS (NM_139599)
chr3L	4122195	4122749	FBgn0035499	promoter-TSS (NM_139603)
chr3L	4134297	4135060	FBgn0264693	promoter-TSS (NM_168064)
chr3L	4135938	4136308	FBgn0260985	promoter-TSS (NM_079191)
chr3L	4138872	4139291	FBgn0003206	promoter-TSS (NM_001274475)
chr3L	4169859	4170583	FBgn0261274	promoter-TSS (NM_139608)
chr3L	4185219	4185600	FBgn0040697	promoter-TSS (NM_144078)
chr3L	4187899	4188395	FBgn0035505	promoter-TSS (NM_001169874)
chr3L	4193738	4194125	FBgn0263110	promoter-TSS (NM_139612)
chr3L	4254142	4254735	FBgn0041171	promoter-TSS (NM_168073)
chr3L	4259196	4259605	FBgn0035519	promoter-TSS (NM_139622)
chr3L	4282700	4283030	FBgn0035524	promoter-TSS (NM_001038900)
chr3L	4286886	4287127	FBgn0015829	promoter-TSS (NM_079199)
chr3L	4292202	4292590	FBgn0035529	promoter-TSS (NM_001169876)
chr3L	4363477	4363756	FBgn0035533	promoter-TSS (NM_001259694)
chr3L	4363880	4364808	FBgn0035534	promoter-TSS (NM_001104031)
chr3L	4367148	4367937	FBgn0035537	promoter-TSS (NM_139639)
chr3L	4380247	4380712	FBgn0035538	promoter-TSS (NM_001014559)
chr3L	4407182	4407404	FBgn0035542	5' UTR (NM_168084, exon 1 of 5)
chr3L	4429066	4429558	FBgn0000038	promoter-TSS (NM_079203)
chr3L	4430458	4430757	FBgn0000038	TTS (NM_168086)
chr3L	4468893	4469332	FBgn0052249	promoter-TSS (NM_168088)
chr3L	4510374	4510977	FBgn0261526	TTS (NM_079204)
chr3L	4532144	4532447	FBgn0014073	promoter-TSS (NM_079204)
chr3L	4541283	4542425	FBgn0035558	promoter-TSS (NM_168094)
chr3L	4553253	4553783	FBgn0053777	TTS (NM_001104035)
chr3L	4554208	4554552	FBgn0053777	TTS (NM_001104035)
chr3L	4574486	4574759	FBgn0260657	promoter-TSS (NM_168096)
chr3L	4625911	4626171	FBgn0262733	promoter-TSS (NM_080195)
chr3L	4800613	4801248	FBgn0035575	Intergenic
chr3L	4805417	4806410	FBgn0035575	promoter-TSS (NM_139674)
chr3L	4976039	4976556	FBgn0005775	promoter-TSS (NM_079206)
chr3L	5083287	5083992	FBgn0005775	Intergenic
chr3L	5132491	5132726	FBgn0035589	promoter-TSS (NM_139691)
chr3L	5270164	5270485	FBgn0052423	intron (NM_001259707, intron 1 of 11)
chr3L	5358601	5358840	FBgn0035601	promoter-TSS (NM_168117)
chr3L	5358886	5359973	FBgn0035601	promoter-TSS (NM_168117)
chr3L	5360788	5361489	FBgn0035603	promoter-TSS (NM_139704)
chr3L	5445552	5445972	FBgn0085420	Intergenic
chr3L	5505105	5505439	FBgn0085371	TTS (NM_139711)
chr3L	5576378	5576663	FBgn0035617	promoter-TSS (NM_139717)
chr3L	5601325	5601597	FBgn0035624	promoter-TSS (NM_139724)
chr3L	5632845	5633309	FBgn0035625	intron (NM_001274514, intron 1 of 5)
chr3L	5636236	5636441	FBgn0035625	promoter-TSS (NM_001274516)
chr3L	5650736	5651178	FBgn0085447	TTS (NM_139726)
chr3L	5655425	5655753	FBgn0035627	promoter-TSS (NM_079211)
chr3L	5657342	5658045	FBgn0085447	intron (NM_001104049, intron 1 of 33)
chr3L	5671311	5671540	FBgn0085447	promoter-TSS (NM_001274518)
chr3L	5684357	5684693	FBgn0085447	promoter-TSS (NM_001104046)
chr3L	5742774	5743129	FBgn0263106	TTS (NM_001104049)
chr3L	5744946	5745257	FBgn0263106	promoter-TSS (NM_168129)
chr3L	5745853	5746277	FBgn0016756	promoter-TSS (NM_079212)
chr3L	5761924	5762198	FBgn0260936	promoter-TSS (NM_139728)
chr3L	5763681	5763897	FBgn0260936	promoter-TSS (NM_168135)
chr3L	5763999	5764425	FBgn0260936	promoter-TSS (NM_168135)
chr3L	5772754	5773271	FBgn0044419	promoter-TSS (NM_139730)
chr3L	5782597	5783276	FBgn0035636	TTS (NM_139732)
chr3L	5787159	5787496	FBgn0086694	promoter-TSS (NM_139732)
chr3L	5806179	5806489	FBgn0035640	promoter-TSS (NM_139734)
chr3L	5862769	5863136	FBgn0035641	Intergenic
chr3L	5920672	5920954	FBgn0053523	promoter-TSS (NM_001014568)
chr3L	5990206	5990532	FBgn0052406	promoter-TSS (NM_168153)
chr3L	6047891	6048197	FBgn0028980	promoter-TSS (NM_139758)
chr3L	6068188	6069952	FBgn0035675	promoter-TSS (NM_139764)
chr3L	6075628	6076142	FBgn0035677	promoter-TSS (NM_001274535)
chr3L	6087702	6088058	FBgn0035679	promoter-TSS (NM_139769)
chr3L	6117789	6118280	FBgn0002440	intron (NM_168157, intron 4 of 5)
chr3L	6174950	6175198	FBgn0035690	promoter-TSS (NM_001104055)
chr3L	6186341	6186757	FBgn0024921	promoter-TSS (NM_139780)
chr3L	6257584	6257873	FBgn0001258	Intergenic
chr3L	6481403	6481842	FBgn0035702	promoter-TSS (NM_139789)
chr3L	6488728	6488977	FBgn0020251	promoter-TSS (NM_139791)
chr3L	6543056	6544064	FBgn0042185	promoter-TSS (NM_168170)
chr3L	6616823	6617348	FBgn0004619	promoter-TSS (NM_057507)
chr3L	6645675	6646577	FBgn0035709	Intergenic
chr3L	6696556	6696819	FBgn0035710	promoter-TSS (NM_168177)
chr3L	6897140	6897611	FBgn0041194	Intergenic
chr3L	6936380	6936867	FBgn0035719	intron (NM_001274561, intron 1 of 6)
chr3L	6948674	6948975	FBgn0035720	promoter-TSS (NM_001274562)
chr3L	6951033	6951645	FBgn0029117	promoter-TSS (NM_080019)
chr3L	6957580	6957969	FBgn0261445	promoter-TSS (NM_057632)
chr3L	6973040	6973354	FBgn0001104	promoter-TSS (NM_058154)
chr3L	6987761	6988068	FBgn0260660	TTS (NM_079226)
chr3L	7006788	7007340	FBgn0260660	promoter-TSS (NM_001169889)
chr3L	7070385	7070814	FBgn0035733	promoter-TSS (NM_139816)
chr3L	7075058	7075345	FBgn0035735	Intergenic
chr3L	7087129	7087691	FBgn0053556	promoter-TSS (NM_001014571)
chr3L	7149980	7150605	FBgn0259173	promoter-TSS (NM_144196)
chr3L	7182584	7183160	FBgn0265296	5' UTR (NM_168196, exon 1 of 21)
chr3L	7231302	7231751	FBgn0261111	promoter-TSS (NM_139832)
chr3L	7234239	7235099	FBgn0024542	promoter-TSS (NM_001274572)
chr3L	7236888	7237366	FBgn0028648	promoter-TSS (NM_079232)
chr3L	7242344	7242670	FBgn0012058	promoter-TSS (NM_001274574)
chr3L	7243489	7243927	FBgn0263447	promoter-TSS (NM_139837)
chr3L	7316488	7316756	FBgn0035762	promoter-TSS (NM_168199)
chr3L	7332278	7332743	FBgn0011640	promoter-TSS (NM_168201)
chr3L	7341401	7341670	FBgn0019662	promoter-TSS (NM_057787)
chr3L	7361932	7362867	FBgn0035772	promoter-TSS (NM_001202127)
chr3L	7374454	7374929	FBgn0016983	promoter-TSS (NM_139857)
chr3L	7416837	7417126	FBgn0259935	promoter-TSS (NM_206288)
chr3L	7503509	7503999	FBgn0035793	promoter-TSS (NM_001274594)
chr3L	7521150	7521740	FBgn0028582	promoter-TSS (NM_001104059)
chr3L	7598003	7598369	FBgn0035802	promoter-TSS (NM_206295)
chr3L	7632624	7632923	FBgn0086074	promoter-TSS (NR_003861)
chr3L	7634584	7634926	FBgn0035805	promoter-TSS (NM_139887)
chr3L	7647642	7648098	FBgn0035807	promoter-TSS (NM_139889)
chr3L	7711628	7711881	FBgn0261788	promoter-TSS (NM_001104069)
chr3L	7740214	7740603	FBgn0035816	promoter-TSS (NM_001274611)
chr3L	7767918	7768505	FBgn0023076	intron (NM_001014576, intron 1 of 7)
chr3L	7774530	7775395	FBgn0023076	intron (NM_001259731, intron 2 of 6)
chr3L	7797714	7798190	FBgn0052369	promoter-TSS (NM_168232)
chr3L	7801929	7802564	FBgn0052369	5' UTR (NM_001259731, exon 1 of 7)
chr3L	7802685	7803205	FBgn0052369	promoter-TSS (NM_001259731)
chr3L	7806620	7806930	FBgn0052369	TTS (NM_168239)
chr3L	7830246	7830516	FBgn0016694	intron (NM_001274618, intron 1 of 5)
chr3L	7840787	7841153	FBgn0016694	intron (NM_001274618, intron 1 of 5)
chr3L	7847258	7847665	FBgn0016694	5' UTR (NM_001274616, exon 1 of 5)
chr3L	7848082	7848662	FBgn0016694	5' UTR (NM_001274616, exon 1 of 5)
chr3L	7861723	7862323	FBgn0052365	promoter-TSS (NM_168240)
chr3L	7908271	7908695	FBgn0052368	promoter-TSS (NM_168244)
chr3L	7929256	7929551	FBgn0035827	promoter-TSS (NM_001169902)
chr3L	7972156	7972382	FBgn0011817	promoter-TSS (NM_139911)
chr3L	8049420	8049764	FBgn0026263	promoter-TSS (NM_001169904)
chr3L	8059063	8059386	FBgn0262579	intron (NM_001259733, intron 1 of 11)
chr3L	8074852	8075395	FBgn0264705	TTS (NR_073918)
chr3L	8108957	8109280	FBgn0262716	promoter-TSS (NM_079244)
chr3L	8120966	8121184	FBgn0010350	promoter-TSS (NM_080017)
chr3L	8130606	8130969	FBgn0002899	promoter-TSS (NM_001144435)
chr3L	8151813	8152369	FBgn0259916	promoter-TSS (NM_001169907)
chr3L	8179555	8180038	FBgn0035849	promoter-TSS (NM_168258)
chr3L	8234151	8234421	FBgn0263219	promoter-TSS (NM_139938)
chr3L	8292685	8293041	FBgn0035866	promoter-TSS (NM_139944)
chr3L	8308324	8308547	FBgn0035872	5' UTR (NM_139949, exon 1 of 7)
chr3L	8322168	8322493	FBgn0085491	TTS (NM_001274647)
chr3L	8353773	8354278	FBgn0001248	promoter-TSS (NM_176298)
chr3L	8398207	8398800	FBgn0035890	promoter-TSS (NM_139962)
chr3L	8417833	8418119	FBgn0020224	promoter-TSS (NM_168276)
chr3L	8435275	8435804	FBgn0263352	promoter-TSS (NM_139969)
chr3L	8442118	8443159	FBgn0035896	promoter-TSS (NM_139970)
chr3L	8502847	8503205	FBgn0035901	promoter-TSS (NM_139973)
chr3L	8505681	8506068	FBgn0035903	promoter-TSS (NM_001274654)
chr3L	8507883	8508242	FBgn0035902	promoter-TSS (NM_139975)
chr3L	8527600	8527989	FBgn0035909	promoter-TSS (NM_080037)
chr3L	8537617	8538173	FBgn0260442	promoter-TSS (NM_001259746)
chr3L	8593834	8594252	FBgn0017579	promoter-TSS (NM_139984)
chr3L	8597126	8597938	FBgn0035914	promoter-TSS (NM_139986)
chr3L	8645047	8645350	FBgn0035922	Intergenic
chr3L	8759451	8759715	FBgn0266084	promoter-TSS (NM_001202143)
chr3L	8820454	8820813	FBgn0263930	promoter-TSS (NM_079259)
chr3L	8924884	8925733	FBgn0264305	TTS (NM_168298)
chr3L	8946126	8946340	FBgn0264305	5' UTR (NM_001274676, exon 1 of 10)
chr3L	8972814	8973123	FBgn0035948	promoter-TSS (NM_140017)
chr3L	8991123	8991335	FBgn0035953	promoter-TSS (NM_001274681)
chr3L	9040189	9040554	FBgn0035957	promoter-TSS (NM_140027)
chr3L	9050451	9050680	FBgn0000116	intron (NM_001104085, intron 2 of 2)
chr3L	9065616	9066351	FBgn0035959	promoter-TSS (NM_001274684)
chr3L	9096711	9097392	FBgn0040827	intron (NM_168318, intron 8 of 8)
chr3L	9097487	9097754	FBgn0040827	intron (NM_168318, intron 8 of 8)
chr3L	9118307	9118542	FBgn0011206	promoter-TSS (NM_168318)
chr3L	9120848	9121140	FBgn0011206	intron (NM_001274685, intron 1 of 7)
chr3L	9127516	9127824	FBgn0035964	promoter-TSS (NM_001014579)
chr3L	9130439	9131071	FBgn0263456	promoter-TSS (NM_001259761)
chr3L	9172382	9172691	FBgn0004244	promoter-TSS (NM_168322)
chr3L	9244821	9245245	FBgn0264000	promoter-TSS (NM_080016)
chr3L	9323147	9323726	FBgn0035975	Intergenic
chr3L	9326870	9327206	FBgn0035975	promoter-TSS (NM_206305)
chr3L	9351655	9352405	FBgn0035978	promoter-TSS (NM_001169928)
chr3L	9370379	9370710	FBgn0001225	promoter-TSS (NM_079273)
chr3L	9392123	9392543	FBgn0035983	promoter-TSS (NM_001259766)
chr3L	9394988	9395199	FBgn0015218	promoter-TSS (NM_168337)
chr3L	9395306	9395650	FBgn0015218	promoter-TSS (NM_168334)
chr3L	9403505	9403855	FBgn0035986	promoter-TSS (NM_001043132)
chr3L	9403914	9404271	FBgn0035987	promoter-TSS (NM_001259768)
chr3L	9417343	9417999	FBgn0023129	3' UTR (NM_079277, exon 1 of 1)
chr3L	9419556	9419818	FBgn0035989	promoter-TSS (NM_079944)
chr3L	9422728	9423573	FBgn0005533	promoter-TSS (NM_079278)
chr3L	9435213	9436076	FBgn0260859	promoter-TSS (NM_140055)
chr3L	9439697	9440353	FBgn0035995	promoter-TSS (NM_001274700)
chr3L	9455175	9455600	FBgn0266101	promoter-TSS (NM_001144455)
chr3L	9458936	9459344	FBgn0266101	intron (NM_001144456, intron 1 of 3)
chr3L	9480740	9481119	FBgn0036005	promoter-TSS (NM_140068)
chr3L	9498220	9498855	FBgn0036007	promoter-TSS (NM_001274705)
chr3L	9540047	9540483	FBgn0261555	promoter-TSS (NM_168352)
chr3L	9607039	9607408	FBgn0267348	promoter-TSS (NM_079282)
chr3L	9672202	9672518	FBgn0036028	promoter-TSS (NM_168357)
chr3L	9685660	9686017	FBgn0036030	intron (NM_140088, intron 2 of 6)
chr3L	9687493	9688031	FBgn0036030	intron (NM_140088, intron 1 of 6)
chr3L	9688235	9688525	FBgn0036030	5' UTR (NM_001274712, exon 1 of 8)
chr3L	9706950	9707369	FBgn0040475	promoter-TSS (NM_140091)
chr3L	9744573	9745051	FBgn0259163	promoter-TSS (NM_168367)
chr3L	9755304	9755523	FBgn0036043	Intergenic
chr3L	9780071	9780348	FBgn0036044	TTS (NM_001274724)
chr3L	9847916	9848666	FBgn0004390	promoter-TSS (NM_168382)
chr3L	9852812	9853231	FBgn0036052	promoter-TSS (NM_001169932)
chr3L	9857325	9857838	FBgn0036053	promoter-TSS (NM_168385)
chr3L	9892087	9892533	FBgn0036059	promoter-TSS (NM_168388)
chr3L	9920285	9920803	FBgn0085385	promoter-TSS (NM_001274740)
chr3L	9961405	9961736	FBgn0026404	promoter-TSS (NM_001274742)
chr3L	9965066	9965928	FBgn0263251	promoter-TSS (NM_001274743)
chr3L	9967371	9967992	FBgn0040823	promoter-TSS (NM_144182)
chr3L	10079510	10079803	FBgn0036066	TTS (NM_140123)
chr3L	10179025	10179319	FBgn0052057	promoter-TSS (NM_001274747)
chr3L	10218270	10218746	FBgn0052056	promoter-TSS (NM_140132)
chr3L	10239420	10239871	FBgn0036078	Intergenic
chr3L	10282589	10282880	FBgn0036080	Intergenic
chr3L	10301082	10301400	FBgn0262381	Intergenic
chr3L	10313972	10314297	FBgn0262381	Intergenic
chr3L	10314824	10315266	FBgn0262381	Intergenic
chr3L	10357058	10357850	FBgn0266076	promoter-TSS (NR_048253)
chr3L	10420464	10420839	FBgn0036083	Intergenic
chr3L	10456251	10456702	FBgn0011802	promoter-TSS (NM_168409)
chr3L	10474409	10474701	FBgn0052062	promoter-TSS (NM_001259779)
chr3L	10493733	10494031	FBgn0052064	intron (NM_001259778, intron 1 of 16)
chr3L	10501126	10501387	FBgn0052062	intron (NM_001259778, intron 2 of 16)
chr3L	10508518	10509400	FBgn0052062	promoter-TSS (NM_168413)
chr3L	10653864	10654750	FBgn0052066	promoter-TSS (NM_168417)
chr3L	10656086	10656699	FBgn0052068	promoter-TSS (NM_001104107)
chr3L	10657490	10658017	FBgn0010762	promoter-TSS (NM_001274755)
chr3L	10691239	10691791	FBgn0036101	AT_rich|Low_complexity|Low_complexity
chr3L	10732479	10732856	FBgn0262890	Intergenic
chr3L	10733277	10733434	FBgn0262890	(GA)n|Simple_repeat|Simple_repeat
chr3L	10769854	10770114	FBgn0262890	Intergenic
chr3L	10847076	10847455	FBgn0026160	Intergenic
chr3L	10849712	10850188	FBgn0026160	Intergenic
chr3L	10850930	10851379	FBgn0026160	promoter-TSS (NM_001169942)
chr3L	10891809	10892121	FBgn0036111	5' UTR (NM_140164, exon 1 of 4)
chr3L	10892197	10892682	FBgn0036111	promoter-TSS (NM_140164)
chr3L	11003386	11003656	FBgn0013469	Intergenic
chr3L	11034292	11034969	FBgn0263776	intron (NM_001274765, intron 1 of 6)
chr3L	11040990	11041308	FBgn0263776	intron (NM_001274765, intron 1 of 6)
chr3L	11057883	11058223	FBgn0052075	promoter-TSS (NM_140171)
chr3L	11067360	11067819	FBgn0010741	promoter-TSS (NM_001274767)
chr3L	11086041	11086313	FBgn0020412	TTS (NM_001169943)
chr3L	11089352	11089780	FBgn0083068	promoter-TSS (NM_140176)
chr3L	11106451	11107071	FBgn0003462	promoter-TSS (NM_001274771)
chr3L	11116167	11116496	FBgn0036136	promoter-TSS (NM_079299)
chr3L	11129046	11129337	FBgn0052082	promoter-TSS (NM_168448)
chr3L	11157896	11158234	FBgn0052076	promoter-TSS (NR_073923)
chr3L	11162623	11163119	FBgn0036142	promoter-TSS (NM_140188)
chr3L	11190380	11191368	FBgn0036144	promoter-TSS (NM_001014581)
chr3L	11198887	11199413	FBgn0036147	promoter-TSS (NM_140194)
chr3L	11207353	11208457	FBgn0261553	promoter-TSS (NM_168453)
chr3L	11208558	11209023	FBgn0261553	promoter-TSS (NM_168453)
chr3L	11245191	11245983	FBgn0041094	5' UTR (NM_140199, exon 1 of 2)
chr3L	11358545	11358789	FBgn0036155	promoter-TSS (NM_140203)
chr3L	11480436	11481113	FBgn0036165	5' UTR (NM_140213, exon 1 of 4)
chr3L	11516399	11516752	FBgn0036170	promoter-TSS (NM_001031952)
chr3L	11555378	11556025	FBgn0036173	promoter-TSS (NM_140217)
chr3L	11589639	11589988	FBgn0036179	promoter-TSS (NM_001043134)
chr3L	11602366	11602896	FBgn0036180	promoter-TSS (NM_168465)
chr3L	11616629	11616974	FBgn0086254	promoter-TSS (NM_001274788)
chr3L	11619071	11619446	FBgn0036183	promoter-TSS (NM_140228)
chr3L	11641552	11641810	FBgn0036187	promoter-TSS (NM_140232)
chr3L	11673262	11673603	FBgn0052085	promoter-TSS (NM_168470)
chr3L	11674889	11675159	FBgn0015828	promoter-TSS (NM_079302)
chr3L	11684410	11684921	FBgn0036193	promoter-TSS (NM_001169948)
chr3L	11700997	11701793	FBgn0036196	promoter-TSS (NM_206339)
chr3L	11701902	11702276	FBgn0261381	promoter-TSS (NM_206338)
chr3L	11704236	11704670	FBgn0036198	promoter-TSS (NM_140243)
chr3L	11713760	11714116	FBgn0036199	promoter-TSS (NM_168472)
chr3L	11758117	11758430	FBgn0036202	intron (NM_001104117, intron 1 of 7)
chr3L	11758562	11759492	FBgn0036202	promoter-TSS (NM_001104119)
chr3L	11782878	11783235	FBgn0015278	promoter-TSS (NM_001169949)
chr3L	11814911	11815364	FBgn0036211	promoter-TSS (NM_001259794)
chr3L	11829931	11830497	FBgn0262366	promoter-TSS (NM_001259797)
chr3L	11856387	11856694	FBgn0266100	promoter-TSS (NM_001104120)
chr3L	11911401	11911677	FBgn0036221	Intergenic
chr3L	11931753	11932734	FBgn0266100	promoter-TSS (NM_140267)
chr3L	11986025	11986439	FBgn0036237	promoter-TSS (NM_079308)
chr3L	11995676	11995919	FBgn0036239	promoter-TSS (NM_001274806)
chr3L	11996040	11996554	FBgn0036240	promoter-TSS (NM_140281)
chr3L	12118112	12118647	FBgn0022959	promoter-TSS (NM_001259801)
chr3L	12125185	12125433	FBgn0046296	promoter-TSS (NM_140292)
chr3L	12129446	12130236	FBgn0036254	promoter-TSS (NM_140293)
chr3L	12131613	12131880	FBgn0011455	promoter-TSS (NM_143785)
chr3L	12139250	12139696	FBgn0013997	promoter-TSS (NM_140296)
chr3L	12156919	12157167	FBgn0036259	promoter-TSS (NM_001274817)
chr3L	12259638	12260717	FBgn0260941	promoter-TSS (NM_168495)
chr3L	12392087	12392807	FBgn0052104	promoter-TSS (NM_140316)
chr3L	12401553	12401825	FBgn0052103	promoter-TSS (NM_168499)
chr3L	12407733	12408268	FBgn0052103	promoter-TSS (NM_168498)
chr3L	12461171	12461414	FBgn0000625	promoter-TSS (NM_001014582)
chr3L	12494234	12494769	FBgn0036290	promoter-TSS (NM_168501)
chr3L	12497017	12497384	FBgn0264848	promoter-TSS (NM_140324)
chr3L	12507832	12508348	FBgn0041775	promoter-TSS (NM_001274839)
chr3L	12519594	12520352	FBgn0004926	promoter-TSS (NM_079319)
chr3L	12527560	12527805	FBgn0036300	promoter-TSS (NM_079320)
chr3L	12530275	12530597	FBgn0036301	promoter-TSS (NM_140333)
chr3L	12565531	12565792	FBgn0036302	promoter-TSS (NM_001144469)
chr3L	12602442	12602750	FBgn0015919	promoter-TSS (NM_079322)
chr3L	12620794	12621159	FBgn0052111	promoter-TSS (NM_168504)
chr3L	12646188	12646551	FBgn0263379	promoter-TSS (NR_048272)
chr3L	12742953	12743594	FBgn0036305	promoter-TSS (NM_168511)
chr3L	12747913	12748207	FBgn0052113	promoter-TSS (NM_001038913)
chr3L	12797521	12797801	FBgn0260945	5' UTR (NM_140344, exon 1 of 12)
chr3L	12797933	12798462	FBgn0260945	promoter-TSS (NM_140344)
chr3L	12798733	12799483	FBgn0262714	promoter-TSS (NM_168519)
chr3L	12806974	12807533	FBgn0260965	promoter-TSS (NM_140346)
chr3L	12825474	12825733	FBgn0036316	promoter-TSS (NM_140348)
chr3L	12835975	12836651	FBgn0036316	promoter-TSS (NM_168523)
chr3L	12854500	12854964	FBgn0052107	promoter-TSS (NM_168526)
chr3L	13008797	13009303	FBgn0036334	promoter-TSS (NM_140364)
chr3L	13010809	13011280	FBgn0036335	promoter-TSS (NM_079327)
chr3L	13015564	13015882	FBgn0036337	promoter-TSS (NM_168532)
chr3L	13034080	13034428	FBgn0011284	promoter-TSS (NM_168537)
chr3L	13107055	13107633	FBgn0010452	promoter-TSS (NM_001274867)
chr3L	13220681	13221136	FBgn0023095	promoter-TSS (NM_001043139)
chr3L	13221436	13221988	FBgn0023095	promoter-TSS (NM_001043139)
chr3L	13383019	13383473	FBgn0036354	promoter-TSS (NM_001274870)
chr3L	13428152	13428362	FBgn0036360	promoter-TSS (NM_140388)
chr3L	13443329	13443814	FBgn0036366	promoter-TSS (NM_168547)
chr3L	13470280	13470831	FBgn0086708	promoter-TSS (NM_001104130)
chr3L	13479436	13479908	FBgn0036373	promoter-TSS (NM_140400)
chr3L	13495374	13495997	FBgn0036374	promoter-TSS (NM_001038916)
chr3L	13667344	13667584	FBgn0264001	intron (NM_001274879, intron 4 of 13)
chr3L	13838435	13838763	FBgn0029167	promoter-TSS (NM_001274880)
chr3L	13895042	13895415	FBgn0264006	5' UTR (NM_001274884, exon 1 of 16)
chr3L	13896068	13896900	FBgn0264006	promoter-TSS (NM_001274884)
chr3L	13897569	13897950	FBgn0264006	Intergenic
chr3L	13912866	13913650	FBgn0026376	promoter-TSS (NM_001274885)
chr3L	13984423	13984756	FBgn0036391	intron (NM_176328, intron 1 of 5)
chr3L	13986255	13987102	FBgn0036391	promoter-TSS (NM_001274887)
chr3L	13994746	13995457	FBgn0036397	promoter-TSS (NM_168570)
chr3L	13995932	13996671	FBgn0036398	5' UTR (NM_140424, exon 2 of 8)
chr3L	13996930	13997401	FBgn0036398	intron (NM_001274890, intron 2 of 7)
chr3L	14044178	14044434	FBgn0036405	promoter-TSS (NM_001202176)
chr3L	14046156	14046460	FBgn0267795	promoter-TSS (NM_140433)
chr3L	14064676	14065088	FBgn0013563	promoter-TSS (NM_143759)
chr3L	14104575	14104879	FBgn0036411	TTS (NM_001274899)
chr3L	14170739	14171163	FBgn0000411	promoter-TSS (NM_001274902)
chr3L	14182972	14184167	FBgn0013718	promoter-TSS (NM_140439)
chr3L	14198424	14198714	FBgn0013718	promoter-TSS (NM_001259819)
chr3L	14205478	14205927	FBgn0036415	intron (NM_001259824, intron 5 of 10)
chr3L	14267159	14267644	FBgn0001085	promoter-TSS (NM_168587)
chr3L	14530474	14531011	FBgn0026409	promoter-TSS (NM_168588)
chr3L	14555807	14556066	FBgn0028418	TTS (NM_001038923)
chr3L	14615349	14616083	FBgn0036433	promoter-TSS (NM_001169971)
chr3L	14667036	14667571	FBgn0259175	TTS (NM_140454)
chr3L	14699698	14700034	FBgn0259175	promoter-TSS (NM_080000)
chr3L	14748292	14748628	FBgn0013263	intron (NM_206360, intron 3 of 6)
chr3L	14749502	14749866	FBgn0013263	intron (NM_206360, intron 3 of 6)
chr3L	14750287	14750648	FBgn0013263	intron (NM_206360, intron 2 of 6)
chr3L	14752943	14753404	FBgn0013263	TTS (NM_001043140)
chr3L	14754626	14755368	FBgn0053260	promoter-TSS (NM_001043140)
chr3L	14768998	14769343	FBgn0036448	promoter-TSS (NM_140465)
chr3L	14779265	14779814	FBgn0036449	promoter-TSS (NM_001169974)
chr3L	14795162	14795519	FBgn0029148	promoter-TSS (NM_001274920)
chr3L	14797893	14798415	FBgn0036454	promoter-TSS (NM_001043141)
chr3L	14980448	14980678	FBgn0002778	promoter-TSS (NM_079350)
chr3L	15007110	15007782	FBgn0036463	promoter-TSS (NM_001274924)
chr3L	15032425	15032687	FBgn0036465	intron (NM_144170, intron 2 of 7)
chr3L	15065341	15065601	FBgn0086690	promoter-TSS (NM_001032401)
chr3L	15087345	15088383	FBgn0086690	promoter-TSS (NM_140488)
chr3L	15092167	15092625	FBgn0264704	TTS (NR_073935)
chr3L	15097441	15097637	FBgn0266452	intron (NM_168606, intron 1 of 3)
chr3L	15134829	15135106	FBgn0014002	promoter-TSS (NM_168614)
chr3L	15135475	15135848	FBgn0014002	promoter-TSS (NM_079355)
chr3L	15137007	15137481	FBgn0047178	promoter-TSS (NM_168616)
chr3L	15139936	15140469	FBgn0036485	promoter-TSS (NM_140497)
chr3L	15151702	15152138	FBgn0036486	promoter-TSS (NM_140498)
chr3L	15322589	15322982	FBgn0262892	Intergenic
chr3L	15329495	15330047	FBgn0036494	promoter-TSS (NM_079357)
chr3L	15500467	15501873	FBgn0036502	promoter-TSS (NM_079359)
chr3L	15502502	15502903	FBgn0001099	TTS (NM_079359)
chr3L	15504702	15505125	FBgn0000565	promoter-TSS (NM_001274949)
chr3L	15507610	15507979	FBgn0036503	Intergenic
chr3L	15528062	15528720	FBgn0004396	promoter-TSS (NM_079363)
chr3L	15556169	15556683	FBgn0036510	promoter-TSS (NM_140519)
chr3L	15581096	15581553	FBgn0036516	promoter-TSS (NM_001202183)
chr3L	15581613	15582201	FBgn0036518	promoter-TSS (NM_001202183)
chr3L	15721338	15721591	FBgn0010105	promoter-TSS (NM_001274962)
chr3L	15722448	15722832	FBgn0010105	Intergenic
chr3L	15819329	15819901	FBgn0036534	promoter-TSS (NM_001259847)
chr3L	15828310	15828679	FBgn0036537	promoter-TSS (NM_001274964)
chr3L	15917885	15918171	FBgn0036544	promoter-TSS (NM_001274972)
chr3L	15947919	15948235	FBgn0036545	promoter-TSS (NM_001144485)
chr3L	16004702	16005021	FBgn0263601	promoter-TSS (NM_140569)
chr3L	16039527	16040062	FBgn0260635	5' UTR (NM_001274988, exon 1 of 3)
chr3L	16043580	16043795	FBgn0260635	promoter-TSS (NM_168644)
chr3L	16044026	16045259	FBgn0005536	promoter-TSS (NM_168644)
chr3L	16045435	16045963	FBgn0005536	intron (NM_001259857, intron 1 of 19)
chr3L	16093137	16093484	FBgn0036569	promoter-TSS (NM_140580)
chr3L	16105526	16106520	FBgn0010280	promoter-TSS (NM_001274996)
chr3L	16121693	16122760	FBgn0011016	promoter-TSS (NM_079936)
chr3L	16157166	16157664	FBgn0036576	5' UTR (NM_001259861, exon 1 of 5)
chr3L	16221860	16222418	FBgn0036579	promoter-TSS (NM_001275001)
chr3L	16224964	16225355	FBgn0036580	promoter-TSS (NM_001275002)
chr3L	16245334	16245623	FBgn0036583	promoter-TSS (NM_001275003)
chr3L	16250229	16250573	FBgn0036584	promoter-TSS (NM_140595)
chr3L	16344862	16345284	FBgn0036615	promoter-TSS (NM_140622)
chr3L	16371436	16371823	FBgn0036621	TTS (NM_168660)
chr3L	16374508	16374961	FBgn0036622	promoter-TSS (NM_168660)
chr3L	16379031	16379593	FBgn0036624	promoter-TSS (NM_140631)
chr3L	16405437	16405799	FBgn0028399	promoter-TSS (NM_079382)
chr3L	16410039	16410617	FBgn0036629	promoter-TSS (NM_140637)
chr3L	16412248	16412978	FBgn0053158	promoter-TSS (NM_140638)
chr3L	16463217	16463465	FBgn0004569	TTS (NM_079383)
chr3L	16487630	16488650	FBgn0260388	5' UTR (NM_140642, exon 1 of 5)
chr3L	16536250	16536597	FBgn0263131	promoter-TSS (NM_168670)
chr3L	16567401	16567910	FBgn0262732	promoter-TSS (NM_168673)
chr3L	16577184	16577559	FBgn0250814	promoter-TSS (NM_001275026)
chr3L	16640802	16641222	FBgn0000017	promoter-TSS (NM_001275031)
chr3L	16653083	16653453	FBgn0260960	intron (NM_140652, intron 1 of 4)
chr3L	16653549	16653998	FBgn0260960	intron (NM_140652, intron 1 of 4)
chr3L	16654272	16654864	FBgn0260960	5' UTR (NM_168678, exon 1 of 5)
chr3L	16666490	16666912	FBgn0040512	promoter-TSS (NM_168680)
chr3L	16704516	16705162	FBgn0063485	promoter-TSS (NM_140655)
chr3L	16734819	16735125	FBgn0036659	Intergenic
chr3L	16758858	16759350	FBgn0004108	promoter-TSS (NM_001202192)
chr3L	16772876	16773403	FBgn0036661	promoter-TSS (NM_140662)
chr3L	16800617	16801082	FBgn0036663	promoter-TSS (NM_176339)
chr3L	16801277	16801598	FBgn0021768	promoter-TSS (NM_176339)
chr3L	16835059	16835526	FBgn0036666	promoter-TSS (NM_079396)
chr3L	16858156	16858574	FBgn0261565	promoter-TSS (NM_001259879)
chr3L	16868636	16868935	FBgn0052170	intron (NM_206388, intron 2 of 9)
chr3L	16948341	16948966	FBgn0010352	promoter-TSS (NM_168702)
chr3L	16978646	16979066	FBgn0261547	promoter-TSS (NM_168705)
chr3L	16979730	16979966	FBgn0261547	promoter-TSS (NM_140685)
chr3L	17005444	17005923	FBgn0036684	promoter-TSS (NM_001275048)
chr3L	17008938	17009612	FBgn0036685	promoter-TSS (NM_168710)
chr3L	17043598	17044382	FBgn0036697	promoter-TSS (NM_140699)
chr3L	17140901	17142229	FBgn0260943	promoter-TSS (NM_001259883)
chr3L	17204785	17205122	FBgn0260943	intron (NM_001104161, intron 3 of 9)
chr3L	17231009	17231358	FBgn0260943	TTS (NM_168722)
chr3L	17235262	17235761	FBgn0036702	promoter-TSS (NM_168722)
chr3L	17332356	17332749	FBgn0036710	promoter-TSS (NM_168723)
chr3L	17345985	17346297	FBgn0036714	promoter-TSS (NM_140715)
chr3L	17394183	17394578	FBgn0026197	promoter-TSS (NM_001043146)
chr3L	17418122	17418907	FBgn0040793	promoter-TSS (NM_140719)
chr3L	17426122	17427171	FBgn0052174	promoter-TSS (NM_168732)
chr3L	17432297	17432714	FBgn0036725	promoter-TSS (NM_140725)
chr3L	17458812	17459135	FBgn0036726	promoter-TSS (NM_140726)
chr3L	17467868	17468328	FBgn0036728	promoter-TSS (NM_001275058)
chr3L	17468981	17469304	FBgn0085279	promoter-TSS (NM_001104163)
chr3L	17479799	17480866	FBgn0036732	(TG)n|Simple_repeat|Simple_repeat
chr3L	17507090	17507552	FBgn0036734	promoter-TSS (NM_140733)
chr3L	17522764	17523420	FBgn0259174	promoter-TSS (NM_140735)
chr3L	17526090	17526733	FBgn0259174	promoter-TSS (NM_206394)
chr3L	17556738	17557040	FBgn0086080	(TC)n|Simple_repeat|Simple_repeat
chr3L	17570630	17571408	FBgn0000567	intron (NM_168740, intron 5 of 7)
chr3L	17589968	17590398	FBgn0000567	intron (NM_168740, intron 5 of 7)
chr3L	17605117	17605354	FBgn0000567	intron (NM_168740, intron 1 of 7)
chr3L	17612258	17612649	FBgn0000567	promoter-TSS (NM_001259887)
chr3L	17614508	17615160	FBgn0036741	promoter-TSS (NM_140740)
chr3L	17662403	17663042	FBgn0036746	promoter-TSS (NM_001275068)
[truncated: 1,373 more rows]
