# Supplementary material for: Functional convergence of histone methyltransferases EHMT1 and KMT2C involved in intellectual disability and autism spectrum disorder
Source: PLoS Genet. 2017 Oct 25;13(10):e1006864. doi: 10.1371/journal.pgen.1006864 (PMC5656305; doi:10.1371/journal.pgen.1006864)
Supplement: S3 Table — (XLSX) [file pgen.1006864.s007.xlsx]

## Sheet: Blad1
S3 Table: Gene ontology analysis of trr promoter associated genes (Raw data to Fig 3D).
GO biological process complete	P-value (Bonferoni)	Enrichment
axon midline choice point recognition (GO:0016199)	8.28e-05	4.26867
axonal fasciculation (GO:0007413)	0.0299	4.21046
negative regulation of small GTPase mediated signal transduction (GO:0051058)	0.00779	4.18431
negative regulation of Ras protein signal transduction (GO:0046580)	0.0199	4.10109
axon choice point recognition (GO:0016198)	6.35e-05	4.00996
neuron projection extension (GO:1990138)	0.000641	3.78082
axon extension (GO:0048675)	0.00157	3.71511
regulation of endocytosis (GO:0030100)	7.32e-05	3.50871
neuron recognition (GO:0008038)	7.06e-13	3.37681
cell recognition (GO:0008037)	1.56e-12	3.31859
developmental growth involved in morphogenesis (GO:0060560)	5.2e-07	3.29586
developmental cell growth (GO:0048588)	0.000149	3.22229
synaptic vesicle endocytosis (GO:0048488)	0.00209	3.19944
synaptic vesicle recycling (GO:0036465)	0.00209	3.19944
synapse assembly (GO:0007416)	8.72e-05	3.15538
synaptic target recognition (GO:0008039)	0.00478	3.13823
negative regulation of intracellular signal transduction (GO:1902532)	4.73e-06	3.04554
syncytium formation by plasma membrane fusion (GO:0000768)	0.0243	3.00747
myoblast fusion (GO:0007520)	0.0243	3.00747
syncytium formation (GO:0006949)	0.0243	3.00747
myotube differentiation (GO:0014902)	0.0216	2.94348
establishment of cell polarity (GO:0030010)	0.0216	2.94348
cell growth (GO:0016049)	5.28e-06	2.93753
cell junction assembly (GO:0034329)	0.00759	2.89608
imaginal disc-derived wing vein morphogenesis (GO:0008586)	0.0299	2.88216
R7 cell differentiation (GO:0045466)	0.0474	2.87671
regulation of cell growth (GO:0001558)	0.00169	2.86426
regulation of circadian rhythm (GO:0042752)	0.00663	2.84918
cell-cell junction organization (GO:0045216)	0.000595	2.83561
cell junction organization (GO:0034330)	0.000595	2.83561
establishment of ommatidial planar polarity (GO:0042067)	0.00365	2.81344
regulation of vesicle-mediated transport (GO:0060627)	2.97e-05	2.80241
cell-cell junction assembly (GO:0007043)	0.0356	2.77613
positive regulation of transport (GO:0051050)	8.13e-07	2.76362
developmental growth (GO:0048589)	6.27e-11	2.73734
regulation of secretion by cell (GO:1903530)	0.00573	2.69326
regulation of secretion (GO:0051046)	0.00311	2.67331
regulation of transport (GO:0051049)	1.37e-14	2.6476
mitotic spindle elongation (GO:0000022)	0.000912	2.6407
motor neuron axon guidance (GO:0008045)	0.0294	2.61941
neuron projection guidance (GO:0097485)	8.04e-16	2.61418
axon guidance (GO:0007411)	3.7e-15	2.61206
dorsal closure (GO:0007391)	7.82e-05	2.59468
axon development (GO:0061564)	1.13e-18	2.58895
cell morphogenesis involved in neuron differentiation (GO:0048667)	3.18e-28	2.58549
establishment of tissue polarity (GO:0007164)	0.000548	2.57783
establishment of planar polarity (GO:0001736)	0.000548	2.57783
spindle elongation (GO:0051231)	0.00158	2.57783
dendrite morphogenesis (GO:0048813)	5.69e-11	2.56919
axonogenesis (GO:0007409)	1.42e-17	2.56637
morphogenesis of a branching structure (GO:0001763)	0.0325	2.55179
cell morphogenesis involved in differentiation (GO:0000904)	6.48e-30	2.54478
receptor-mediated endocytosis (GO:0006898)	0.006	2.54478
gliogenesis (GO:0042063)	0.006	2.54478
synapse organization (GO:0050808)	8.68e-06	2.5429
morphogenesis of a polarized epithelium (GO:0001738)	0.00027	2.51109
mushroom body development (GO:0016319)	0.0226	2.50622
dendrite development (GO:0016358)	2.73e-10	2.494
regulation of synapse assembly (GO:0051963)	0.00065	2.49104
renal system development (GO:0072001)	0.0189	2.48617
urogenital system development (GO:0001655)	0.0189	2.48617
embryonic development via the syncytial blastoderm (GO:0001700)	1.02e-08	2.47868
growth (GO:0040007)	1.31e-09	2.46612
synaptic vesicle localization (GO:0097479)	0.00045	2.46326
synaptic vesicle cycle (GO:0099504)	0.00241	2.45772
regulation of localization (GO:0032879)	2.52e-18	2.45369
establishment or maintenance of cell polarity (GO:0007163)	2.6e-09	2.44829
chemotaxis (GO:0006935)	1.62e-14	2.44746
eye photoreceptor cell development (GO:0042462)	0.00373	2.44563
brain development (GO:0007420)	2.58e-05	2.43352
regulation of synaptic growth at neuromuscular junction (GO:0008582)	0.00309	2.43157
regulation of neuromuscular junction development (GO:1904396)	0.00309	2.43157
organelle localization (GO:0051640)	6.53e-10	2.42268
regulation of Ras protein signal transduction (GO:0046578)	0.000213	2.41626
regulation of synapse organization (GO:0050807)	9.45e-05	2.40598
morphogenesis of embryonic epithelium (GO:0016331)	0.000176	2.40598
establishment of organelle localization (GO:0051656)	2.91e-08	2.40598
compound eye photoreceptor development (GO:0042051)	0.00737	2.40598
regulation of synapse structure or activity (GO:0050803)	1.22e-06	2.40598
vesicle localization (GO:0051648)	0.000939	2.39484
establishment of synaptic vesicle localization (GO:0097480)	0.00175	2.3943
synaptic vesicle transport (GO:0048489)	0.00175	2.3943
neuron projection development (GO:0031175)	4.31e-28	2.38449
neuron projection morphogenesis (GO:0048812)	4.95e-27	2.38161
regulation of small GTPase mediated signal transduction (GO:0051056)	0.000283	2.36653
embryo development ending in birth or egg hatching (GO:0009792)	4.88e-08	2.36301
photoreceptor cell development (GO:0042461)	0.00183	2.361
head development (GO:0060322)	4.62e-06	2.36029
establishment of vesicle localization (GO:0051650)	0.00281	2.34869
appendage development (GO:0048736)	4.67e-19	2.348
peripheral nervous system development (GO:0007422)	0.00976	2.34266
compound eye photoreceptor cell differentiation (GO:0001751)	1.36e-05	2.32836
imaginal disc-derived appendage development (GO:0048737)	2.75e-18	2.32695
regulation of cellular localization (GO:0060341)	1.43e-06	2.32395
appendage morphogenesis (GO:0035107)	4.25e-18	2.32362
eye photoreceptor cell differentiation (GO:0001754)	1.12e-05	2.32222
taxis (GO:0042330)	7.17e-15	2.3161
photoreceptor cell differentiation (GO:0046530)	1.79e-06	2.31082
imaginal disc-derived appendage morphogenesis (GO:0035114)	1.59e-17	2.30548
regulation of cell development (GO:0060284)	3.82e-09	2.29021
regulation of organ morphogenesis (GO:2000027)	0.0287	2.28829
synaptic transmission (GO:0007268)	6.61e-07	2.28693
trans-synaptic signaling (GO:0099537)	6.61e-07	2.28693
synaptic signaling (GO:0099536)	6.61e-07	2.28693
post-embryonic appendage morphogenesis (GO:0035120)	1.12e-16	2.28568
imaginal disc-derived wing morphogenesis (GO:0007476)	2.7e-14	2.28568
anatomical structure regression (GO:0060033)	0.00554	2.28345
regulation of nervous system development (GO:0051960)	1.74e-10	2.27772
compound eye morphogenesis (GO:0001745)	7.45e-10	2.27592
neuron development (GO:0048666)	1.78e-30	2.27522
developmental programmed cell death (GO:0010623)	0.000388	2.27231
negative regulation of signal transduction (GO:0009968)	2.12e-09	2.26754
respiratory system development (GO:0060541)	2.05e-08	2.26537
wing disc morphogenesis (GO:0007472)	4.24e-14	2.26405
cell migration (GO:0016477)	1.44e-10	2.26369
positive regulation of cellular component biogenesis (GO:0044089)	0.0358	2.26369
regulation of growth (GO:0040008)	1.2e-11	2.26305
open tracheal system development (GO:0007424)	8.71e-08	2.2625
regulation of cellular carbohydrate metabolic process (GO:0010675)	4.32e-06	2.25976
regulation of carbohydrate metabolic process (GO:0006109)	3.53e-06	2.2556
regulation of glucose metabolic process (GO:0010906)	6.56e-06	2.2514
post-embryonic organ morphogenesis (GO:0048563)	1.09e-18	2.24592
imaginal disc morphogenesis (GO:0007560)	1.09e-18	2.24592
regulation of intracellular signal transduction (GO:1902531)	3.44e-11	2.24558
sensory organ morphogenesis (GO:0090596)	7.74e-10	2.24173
eye morphogenesis (GO:0048592)	7.74e-10	2.24173
negative regulation of signaling (GO:0023057)	6.31e-10	2.23914
compound eye development (GO:0048749)	1.24e-12	2.2377
border follicle cell migration (GO:0007298)	0.007	2.23564
regulation of cell differentiation (GO:0045595)	7.97e-11	2.23528
locomotion (GO:0040011)	1.3e-24	2.23441
central nervous system development (GO:0007417)	7.8e-10	2.231
negative regulation of cell communication (GO:0010648)	6.35e-10	2.22856
heart development (GO:0007507)	0.0241	2.2191
ovarian follicle cell migration (GO:0007297)	0.00381	2.21862
regulation of neurotransmitter levels (GO:0001505)	0.00381	2.21862
neuron differentiation (GO:0030182)	1.72e-32	2.21204
regulation of neurogenesis (GO:0050767)	1.87e-05	2.20548
eye development (GO:0001654)	1.25e-12	2.20434
cell part morphogenesis (GO:0032990)	5.75e-24	2.20417
localization of cell (GO:0051674)	1.5e-10	2.20349
post-embryonic morphogenesis (GO:0009886)	6.99e-22	2.20265
cell motility (GO:0048870)	3.44e-10	2.20208
neurotransmitter secretion (GO:0007269)	0.0298	2.19777
presynaptic process involved in synaptic transmission (GO:0099531)	0.0298	2.19777
instar larval or pupal morphogenesis (GO:0048707)	3.92e-21	2.1961
cell morphogenesis (GO:0000902)	1.25e-27	2.19579
ameboidal-type cell migration (GO:0001667)	0.000178	2.19413
tissue migration (GO:0090130)	0.000178	2.19413
regulation of cell projection organization (GO:0031344)	0.0243	2.19236
circulatory system development (GO:0072359)	0.0243	2.19236
cardiovascular system development (GO:0072358)	0.0243	2.19236
epithelial cell migration (GO:0010631)	0.000403	2.19087
epithelial tube morphogenesis (GO:0060562)	7.9e-20	2.1852
cell projection morphogenesis (GO:0048858)	7.53e-23	2.18364
leg disc development (GO:0035218)	0.0366	2.17683
epithelium migration (GO:0090132)	0.000494	2.17646
generation of neurons (GO:0048699)	6.66e-36	2.17407
regulation of anatomical structure morphogenesis (GO:0022603)	1.4e-08	2.16896
regulation of catabolic process (GO:0009894)	0.000742	2.16538
embryonic morphogenesis (GO:0048598)	2.5e-07	2.16437
metamorphosis (GO:0007552)	5.43e-21	2.16
tube morphogenesis (GO:0035239)	3.05e-20	2.1573
signal release (GO:0023061)	0.0448	2.1563
regulation of multicellular organismal development (GO:2000026)	1.3e-16	2.14553
sensory organ development (GO:0007423)	1.07e-15	2.13807
negative regulation of response to stimulus (GO:0048585)	9.09e-10	2.13188
morphogenesis of an epithelium (GO:0002009)	1.68e-22	2.12509
wing disc development (GO:0035220)	1.92e-15	2.12443
positive regulation of growth (GO:0045927)	0.0238	2.12292
regulation of neuron differentiation (GO:0045664)	0.0194	2.12002
cell projection organization (GO:0030030)	1.41e-23	2.1193
regulation of developmental growth (GO:0048638)	2.3e-06	2.1183
tissue morphogenesis (GO:0048729)	1.02e-22	2.11653
protein phosphorylation (GO:0006468)	1.06e-08	2.11336
post-embryonic organ development (GO:0048569)	6.84e-18	2.11186
cognition (GO:0050890)	0.002	2.1112
learning or memory (GO:0007611)	0.002	2.1112
imaginal disc development (GO:0007444)	3.74e-21	2.09867
regulation of cellular catabolic process (GO:0031329)	0.0126	2.09611
cellular component morphogenesis (GO:0032989)	1.5e-27	2.08518
instar larval or pupal development (GO:0002165)	2.63e-21	2.08384
gland morphogenesis (GO:0022612)	0.00193	2.08064
salivary gland morphogenesis (GO:0007435)	0.00193	2.08064
muscle organ development (GO:0007517)	0.0152	2.08035
organ morphogenesis (GO:0009887)	5.45e-28	2.07853
regulation of cellular amide metabolic process (GO:0034248)	0.00103	2.07659
positive regulation of cellular component organization (GO:0051130)	4.65e-05	2.07213
embryo development (GO:0009790)	3.89e-15	2.05991
regulation of cellular component biogenesis (GO:0044087)	2.99e-06	2.05272
regulation of signaling (GO:0023051)	6.23e-23	2.05092
salivary gland development (GO:0007431)	0.000527	2.04833
endocytosis (GO:0006897)	5.56e-09	2.0465
regulation of cell communication (GO:0010646)	3.62e-23	2.04476
movement of cell or subcellular component (GO:0006928)	6.62e-19	2.04281
exocrine system development (GO:0035272)	0.000631	2.03732
tube development (GO:0035295)	3.47e-23	2.0282
regulation of signal transduction (GO:0009966)	1.15e-18	2.0172
positive regulation of developmental process (GO:0051094)	0.000731	2.01548
programmed cell death (GO:0012501)	0.000208	2.01457
regulation of developmental process (GO:0050793)	1.4e-19	2.01078
regulation of cell morphogenesis (GO:0022604)	0.00376	2.00498
regulation of multicellular organismal process (GO:0051239)	3.56e-19	1.99918
cell death (GO:0008219)	0.00024	1.99561
post-embryonic development (GO:0009791)	8.7e-21	1.99426
cell fate determination (GO:0001709)	0.0239	1.99143
enzyme linked receptor protein signaling pathway (GO:0007167)	0.00655	1.98139
columnar/cuboidal epithelial cell development (GO:0002066)	3.17e-07	1.97984
ovarian follicle cell development (GO:0030707)	4.64e-07	1.97336
gland development (GO:0048732)	0.000114	1.97085
nervous system development (GO:0007399)	6.26e-48	1.96483
posttranscriptional regulation of gene expression (GO:0010608)	0.0414	1.96406
regulation of cellular component organization (GO:0051128)	2.7e-18	1.9625
epithelial cell development (GO:0002064)	1.15e-07	1.95876
oogenesis (GO:0048477)	4.52e-16	1.95791
cell adhesion (GO:0007155)	0.000716	1.95769
columnar/cuboidal epithelial cell differentiation (GO:0002065)	5.03e-07	1.95578
cell division (GO:0051301)	0.000105	1.95547
regulation of protein phosphorylation (GO:0001932)	0.00204	1.95409
cell development (GO:0048468)	6.22e-42	1.95403
female gamete generation (GO:0007292)	4.07e-16	1.9523
epithelium development (GO:0060429)	4.34e-28	1.94939
regulation of phosphorylation (GO:0042325)	0.000845	1.9485
intracellular signal transduction (GO:0035556)	8.08e-08	1.94405
pattern specification process (GO:0007389)	3.38e-12	1.94329
spindle organization (GO:0007051)	6.29e-05	1.94257
epithelial cell differentiation (GO:0030855)	1.51e-08	1.9296
membrane organization (GO:0061024)	0.00144	1.92932
locomotory behavior (GO:0007626)	0.00621	1.921
cell maturation (GO:0048469)	0.0426	1.91726
neurogenesis (GO:0022008)	4.57e-38	1.91671
negative regulation of multicellular organismal process (GO:0051241)	0.0217	1.91226
regulation of response to stimulus (GO:0048583)	2.04e-22	1.90971
anatomical structure morphogenesis (GO:0009653)	4.98e-47	1.90862
positive regulation of multicellular organismal process (GO:0051240)	0.00301	1.90859
cell-cell signaling (GO:0007267)	1.29e-08	1.90095
germ cell development (GO:0007281)	8.44e-17	1.89689
actin cytoskeleton organization (GO:0030036)	0.0018	1.8966
regulation of apoptotic process (GO:0042981)	0.0475	1.89562
animal organ development (GO:0048513)	5.06e-34	1.89408
cellular process involved in reproduction in multicellular organism (GO:0022412)	2.01e-18	1.89126
cellular lipid metabolic process (GO:0044255)	0.0002	1.87278
regulation of programmed cell death (GO:0043067)	0.0167	1.86993
cellular response to organic substance (GO:0071310)	0.0167	1.86993
developmental process involved in reproduction (GO:0003006)	1.3e-18	1.86695
actin filament-based process (GO:0030029)	0.00168	1.86237
phosphorylation (GO:0016310)	1.29e-08	1.86083
cell fate commitment (GO:0045165)	4.89e-09	1.85848
tissue development (GO:0009888)	1.95e-26	1.85665
regulation of cell death (GO:0010941)	0.00473	1.85282
positive regulation of cellular process (GO:0048522)	7.06e-23	1.85075
single-organism cellular localization (GO:1902580)	3.28e-06	1.85075
regulation of molecular function (GO:0065009)	4.04e-06	1.84947
positive regulation of signaling (GO:0023056)	0.000122	1.84919
vesicle-mediated transport (GO:0016192)	2.87e-10	1.8465
amide biosynthetic process (GO:0043604)	2.95e-05	1.84507
translation (GO:0006412)	8.83e-05	1.84171
system development (GO:0048731)	1.2e-58	1.84035
positive regulation of protein metabolic process (GO:0051247)	0.0163	1.83952
gamete generation (GO:0007276)	1.02e-17	1.83542
regulation of catalytic activity (GO:0050790)	0.000154	1.83237
positive regulation of cellular protein metabolic process (GO:0032270)	0.0303	1.83196
regulation of anatomical structure size (GO:0090066)	0.0145	1.82697
cell proliferation (GO:0008283)	0.043	1.8199
regionalization (GO:0003002)	6.05e-08	1.81463
positive regulation of cell communication (GO:0010647)	0.000237	1.81434
single-organism behavior (GO:0044708)	1.18e-06	1.80879
positive regulation of biological process (GO:0048518)	9.83e-25	1.80595
mitotic spindle organization (GO:0007052)	0.0181	1.80448
response to oxygen-containing compound (GO:1901700)	0.0016	1.80009
peptide biosynthetic process (GO:0043043)	0.000277	1.79493
behavior (GO:0007610)	2.33e-09	1.79487
regulation of immune system process (GO:0002682)	0.041	1.79291
muscle structure development (GO:0061061)	0.00362	1.79071
phagocytosis (GO:0006909)	0.0239	1.78822
cytoskeleton organization (GO:0007010)	1.54e-11	1.78253
regulation of response to stress (GO:0080134)	0.00623	1.77874
cell differentiation (GO:0030154)	3.47e-48	1.77019
negative regulation of cellular process (GO:0048523)	4.45e-19	1.77009
cell surface receptor signaling pathway (GO:0007166)	2.1e-05	1.76641
regulation of phosphate metabolic process (GO:0019220)	0.0107	1.76629
regulation of phosphorus metabolic process (GO:0051174)	0.0107	1.76629
positive regulation of macromolecule metabolic process (GO:0010604)	1.31e-08	1.76595
response to external stimulus (GO:0009605)	2.6e-15	1.76438
cellular developmental process (GO:0048869)	1.21e-48	1.75714
segmentation (GO:0035282)	0.024	1.75436
regulation of biological quality (GO:0065008)	7.8e-19	1.74802
mitotic cell cycle process (GO:1903047)	8.74e-07	1.74667
negative regulation of biological process (GO:0048519)	9.9e-21	1.74563
microtubule cytoskeleton organization (GO:0000226)	3.69e-06	1.74289
mitotic cell cycle (GO:0000278)	1.32e-07	1.73913
regulation of protein metabolic process (GO:0051246)	2.83e-07	1.73816
positive regulation of metabolic process (GO:0009893)	8.74e-10	1.7313
multi-organism reproductive process (GO:0044703)	4.78e-16	1.72959
multicellular organismal reproductive process (GO:0048609)	9.97e-16	1.72802
sexual reproduction (GO:0019953)	6.77e-16	1.72706
positive regulation of gene expression (GO:0010628)	0.000189	1.72534
cellular localization (GO:0051641)	3.56e-12	1.72487
single organism reproductive process (GO:0044702)	5.73e-17	1.72335
positive regulation of signal transduction (GO:0009967)	0.0189	1.71537
positive regulation of cellular metabolic process (GO:0031325)	8.43e-08	1.71273
signaling (GO:0023052)	1.48e-22	1.71178
single organism signaling (GO:0044700)	2.12e-22	1.70992
positive regulation of macromolecule biosynthetic process (GO:0010557)	0.000764	1.70898
regulation of cellular protein metabolic process (GO:0032268)	4.05e-06	1.70483
cellular response to chemical stimulus (GO:0070887)	0.0108	1.70389
regulation of organelle organization (GO:0033043)	0.00257	1.70302
cellular component organization (GO:0016043)	1.08e-45	1.69935
response to organic substance (GO:0010033)	0.000164	1.69765
positive regulation of transcription, DNA-templated (GO:0045893)	0.00382	1.69747
positive regulation of nucleic acid-templated transcription (GO:1903508)	0.00382	1.69747
response to chemical (GO:0042221)	4.34e-14	1.69341
cellular component organization or biogenesis (GO:0071840)	2.25e-46	1.6928
positive regulation of RNA biosynthetic process (GO:1902680)	0.00431	1.69228
multicellular organism development (GO:0007275)	1.48e-53	1.68844
positive regulation of cellular biosynthetic process (GO:0031328)	0.000335	1.68657
cell communication (GO:0007154)	1.05e-22	1.68515
positive regulation of biosynthetic process (GO:0009891)	0.000378	1.6824
regulation of cellular process (GO:0050794)	3.6e-59	1.67854
positive regulation of nitrogen compound metabolic process (GO:0051173)	0.000426	1.67824
cellular amide metabolic process (GO:0043603)	0.000559	1.67753
signal transduction (GO:0007165)	2.83e-14	1.67658
cellular macromolecule localization (GO:0070727)	0.000964	1.67604
homeostatic process (GO:0042592)	0.00987	1.6729
regulation of primary metabolic process (GO:0080090)	1.1e-23	1.67165
single-multicellular organism process (GO:0044707)	1.27e-56	1.669
cellular protein localization (GO:0034613)	0.00847	1.66878
single-organism intracellular transport (GO:1902582)	1.73e-05	1.66495
positive regulation of RNA metabolic process (GO:0051254)	0.00727	1.66485
regulation of biological process (GO:0050789)	1.43e-63	1.66329
regulation of metabolic process (GO:0019222)	1.54e-27	1.66245
regulation of protein modification process (GO:0031399)	0.043	1.66147
regulation of cellular biosynthetic process (GO:0031326)	1.14e-14	1.65855
macromolecule localization (GO:0033036)	5.03e-07	1.65698
regulation of cellular metabolic process (GO:0031323)	2.2e-23	1.65613
regulation of biosynthetic process (GO:0009889)	1.45e-14	1.65559
reproductive process (GO:0022414)	4.52e-16	1.65485
organonitrogen compound biosynthetic process (GO:1901566)	8.44e-06	1.65438
regulation of cellular macromolecule biosynthetic process (GO:2000112)	1.74e-13	1.65283
regulation of macromolecule metabolic process (GO:0060255)	1.44e-21	1.65063
regulation of macromolecule biosynthetic process (GO:0010556)	2.48e-13	1.64816
negative regulation of cellular metabolic process (GO:0031324)	1.76e-05	1.64144
microtubule-based process (GO:0007017)	7.34e-06	1.63949
protein localization (GO:0008104)	0.000126	1.63932
regulation of transcription from RNA polymerase II promoter (GO:0006357)	8.14e-05	1.63826
peptide metabolic process (GO:0006518)	0.0055	1.63749
establishment of localization in cell (GO:0051649)	2.98e-07	1.63642
regulation of RNA biosynthetic process (GO:2001141)	5.07e-11	1.63637
regulation of transcription, DNA-templated (GO:0006355)	5.07e-11	1.63637
regulation of nucleic acid-templated transcription (GO:1903506)	5.07e-11	1.63637
biological regulation (GO:0065007)	8.84e-66	1.63469
positive regulation of nucleobase-containing compound metabolic process (GO:0045935)	0.00873	1.63286
anatomical structure development (GO:0048856)	2.95e-53	1.63281
positive regulation of response to stimulus (GO:0048584)	0.00401	1.63196
phosphate-containing compound metabolic process (GO:0006796)	2.77e-09	1.62934
single-organism developmental process (GO:0044767)	8.43e-56	1.62905
phosphorus metabolic process (GO:0006793)	1.75e-09	1.6289
regulation of RNA metabolic process (GO:0051252)	8.42e-12	1.62806
cell cycle (GO:0007049)	8.62e-09	1.62626
regulation of gene expression (GO:0010468)	2.63e-14	1.62621
intracellular transport (GO:0046907)	2.62e-05	1.62479
developmental process (GO:0032502)	2.72e-55	1.62282
negative regulation of metabolic process (GO:0009892)	4.66e-06	1.61941
regulation of nitrogen compound metabolic process (GO:0051171)	5.22e-14	1.61805
cell cycle process (GO:0022402)	1.12e-07	1.61571
negative regulation of nitrogen compound metabolic process (GO:0051172)	0.00532	1.61303
anatomical structure formation involved in morphogenesis (GO:0048646)	2.05e-05	1.61078
negative regulation of cellular biosynthetic process (GO:0031327)	0.0119	1.60717
negative regulation of biosynthetic process (GO:0009890)	0.0119	1.60717
negative regulation of macromolecule metabolic process (GO:0010605)	3.35e-05	1.60398
cellular macromolecule biosynthetic process (GO:0034645)	2.5e-08	1.6011
macromolecule biosynthetic process (GO:0009059)	2.11e-08	1.60017
regulation of nucleobase-containing compound metabolic process (GO:0019219)	2.05e-11	1.59912
multi-organism process (GO:0051704)	3.59e-14	1.57842
negative regulation of gene expression (GO:0010629)	0.00595	1.57502
negative regulation of macromolecule biosynthetic process (GO:0010558)	0.0459	1.57339
negative regulation of cellular macromolecule biosynthetic process (GO:2000113)	0.0459	1.57339
localization (GO:0051179)	4.37e-23	1.56976
cellular nitrogen compound biosynthetic process (GO:0044271)	5.25e-07	1.56911
protein complex subunit organization (GO:0071822)	9.67e-06	1.56837
macromolecular complex subunit organization (GO:0043933)	9.86e-09	1.55897
cellular protein metabolic process (GO:0044267)	8.76e-15	1.55276
cellular response to stimulus (GO:0051716)	3.25e-15	1.55149
single-organism organelle organization (GO:1902589)	2.91e-10	1.52973
cellular component assembly (GO:0022607)	1.35e-06	1.52771
cellular component biogenesis (GO:0044085)	2.78e-07	1.5242
sensory perception of pain (GO:0019233)	0.00384	1.51728
organelle organization (GO:0006996)	3.38e-14	1.51193
cellular biosynthetic process (GO:0044249)	1.03e-09	1.51102
organic substance biosynthetic process (GO:1901576)	1.14e-09	1.50493
macromolecule modification (GO:0043412)	8.45e-08	1.50097
protein modification process (GO:0036211)	3.56e-07	1.49934
cellular protein modification process (GO:0006464)	3.56e-07	1.49934
gene expression (GO:0010467)	4.69e-07	1.49356
biosynthetic process (GO:0009058)	1.13e-09	1.49229
single-organism localization (GO:1902578)	4.02e-12	1.49217
cellular macromolecule metabolic process (GO:0044260)	2.31e-21	1.48882
response to stimulus (GO:0050896)	8.44e-23	1.48779
single-organism biosynthetic process (GO:0044711)	0.0145	1.48733
multicellular organism reproduction (GO:0032504)	1.08e-07	1.46987
single-organism cellular process (GO:0044763)	1.93e-61	1.46275
cellular response to stress (GO:0033554)	0.0314	1.45881
reproduction (GO:0000003)	1.36e-08	1.44733
establishment of localization (GO:0051234)	8.04e-11	1.44573
multicellular organismal process (GO:0032501)	1.97e-38	1.43941
single-organism transport (GO:0044765)	7.66e-08	1.42614
cellular metabolic process (GO:0044237)	9.81e-25	1.41674
transport (GO:0006810)	1.19e-08	1.41288
cellular process (GO:0009987)	2.17e-72	1.40336
cellular nitrogen compound metabolic process (GO:0034641)	1.39e-08	1.39527
RNA metabolic process (GO:0016070)	0.0274	1.38283
protein metabolic process (GO:0019538)	1.52e-08	1.36331
system process (GO:0003008)	0.00151	1.36238
single-organism process (GO:0044699)	4.95e-56	1.36032
neurological system process (GO:0050877)	0.00489	1.35637
response to stress (GO:0006950)	0.00183	1.35415
primary metabolic process (GO:0044238)	5.08e-17	1.32535
macromolecule metabolic process (GO:0043170)	4.4e-11	1.3095
heterocycle metabolic process (GO:0046483)	0.00227	1.30579
nucleobase-containing compound metabolic process (GO:0006139)	0.00755	1.30161
cellular aromatic compound metabolic process (GO:0006725)	0.00308	1.2979
nitrogen compound metabolic process (GO:0006807)	3.07e-05	1.29447
organic cyclic compound metabolic process (GO:1901360)	0.00498	1.28339
organic substance metabolic process (GO:0071704)	8.54e-14	1.27756
single-organism metabolic process (GO:0044710)	0.00365	1.25118
metabolic process (GO:0008152)	3.8e-09	1.21006
biological_process (GO:0008150)	2.59e-14	1.08275

## Sheet: Blad2
GO biological process complete	P-value (Bonferoni)	Enrichment
axon midline choice point recognition (GO:0016199)	8.28e-05	4.26867
axonal fasciculation (GO:0007413)	0.0299	4.21046
negative regulation of small GTPase mediated signal transduction (GO:0051058)	0.00779	4.18431
negative regulation of Ras protein signal transduction (GO:0046580)	0.0199	4.10109
axon choice point recognition (GO:0016198)	6.35e-05	4.00996
neuron projection extension (GO:1990138)	0.000641	3.78082
axon extension (GO:0048675)	0.00157	3.71511
regulation of endocytosis (GO:0030100)	7.32e-05	3.50871
neuron recognition (GO:0008038)	7.06e-13	3.37681
cell recognition (GO:0008037)	1.56e-12	3.31859
developmental growth involved in morphogenesis (GO:0060560)	5.2e-07	3.29586
developmental cell growth (GO:0048588)	0.000149	3.22229
synaptic vesicle endocytosis (GO:0048488)	0.00209	3.19944
synaptic vesicle recycling (GO:0036465)	0.00209	3.19944
synapse assembly (GO:0007416)	8.72e-05	3.15538
synaptic target recognition (GO:0008039)	0.00478	3.13823
negative regulation of intracellular signal transduction (GO:1902532)	4.73e-06	3.04554
syncytium formation by plasma membrane fusion (GO:0000768)	0.0243	3.00747
myoblast fusion (GO:0007520)	0.0243	3.00747
syncytium formation (GO:0006949)	0.0243	3.00747
myotube differentiation (GO:0014902)	0.0216	2.94348
establishment of cell polarity (GO:0030010)	0.0216	2.94348
cell growth (GO:0016049)	5.28e-06	2.93753
cell junction assembly (GO:0034329)	0.00759	2.89608
imaginal disc-derived wing vein morphogenesis (GO:0008586)	0.0299	2.88216
R7 cell differentiation (GO:0045466)	0.0474	2.87671
regulation of cell growth (GO:0001558)	0.00169	2.86426
regulation of circadian rhythm (GO:0042752)	0.00663	2.84918
cell-cell junction organization (GO:0045216)	0.000595	2.83561
cell junction organization (GO:0034330)	0.000595	2.83561
establishment of ommatidial planar polarity (GO:0042067)	0.00365	2.81344
regulation of vesicle-mediated transport (GO:0060627)	2.97e-05	2.80241
cell-cell junction assembly (GO:0007043)	0.0356	2.77613
positive regulation of transport (GO:0051050)	8.13e-07	2.76362
developmental growth (GO:0048589)	6.27e-11	2.73734
regulation of secretion by cell (GO:1903530)	0.00573	2.69326
regulation of secretion (GO:0051046)	0.00311	2.67331
regulation of transport (GO:0051049)	1.37e-14	2.6476
mitotic spindle elongation (GO:0000022)	0.000912	2.6407
motor neuron axon guidance (GO:0008045)	0.0294	2.61941
neuron projection guidance (GO:0097485)	8.04e-16	2.61418
axon guidance (GO:0007411)	3.7e-15	2.61206
dorsal closure (GO:0007391)	7.82e-05	2.59468
axon development (GO:0061564)	1.13e-18	2.58895
cell morphogenesis involved in neuron differentiation (GO:0048667)	3.18e-28	2.58549
establishment of tissue polarity (GO:0007164)	0.000548	2.57783
establishment of planar polarity (GO:0001736)	0.000548	2.57783
spindle elongation (GO:0051231)	0.00158	2.57783
dendrite morphogenesis (GO:0048813)	5.69e-11	2.56919
axonogenesis (GO:0007409)	1.42e-17	2.56637
morphogenesis of a branching structure (GO:0001763)	0.0325	2.55179
cell morphogenesis involved in differentiation (GO:0000904)	6.48e-30	2.54478
receptor-mediated endocytosis (GO:0006898)	0.006	2.54478
gliogenesis (GO:0042063)	0.006	2.54478
synapse organization (GO:0050808)	8.68e-06	2.5429
morphogenesis of a polarized epithelium (GO:0001738)	0.00027	2.51109
mushroom body development (GO:0016319)	0.0226	2.50622
dendrite development (GO:0016358)	2.73e-10	2.494
regulation of synapse assembly (GO:0051963)	0.00065	2.49104
renal system development (GO:0072001)	0.0189	2.48617
urogenital system development (GO:0001655)	0.0189	2.48617
embryonic development via the syncytial blastoderm (GO:0001700)	1.02e-08	2.47868
growth (GO:0040007)	1.31e-09	2.46612
synaptic vesicle localization (GO:0097479)	0.00045	2.46326
synaptic vesicle cycle (GO:0099504)	0.00241	2.45772
regulation of localization (GO:0032879)	2.52e-18	2.45369
establishment or maintenance of cell polarity (GO:0007163)	2.6e-09	2.44829
chemotaxis (GO:0006935)	1.62e-14	2.44746
eye photoreceptor cell development (GO:0042462)	0.00373	2.44563
brain development (GO:0007420)	2.58e-05	2.43352
regulation of synaptic growth at neuromuscular junction (GO:0008582)	0.00309	2.43157
regulation of neuromuscular junction development (GO:1904396)	0.00309	2.43157
organelle localization (GO:0051640)	6.53e-10	2.42268
regulation of Ras protein signal transduction (GO:0046578)	0.000213	2.41626
regulation of synapse organization (GO:0050807)	9.45e-05	2.40598
morphogenesis of embryonic epithelium (GO:0016331)	0.000176	2.40598
establishment of organelle localization (GO:0051656)	2.91e-08	2.40598
compound eye photoreceptor development (GO:0042051)	0.00737	2.40598
regulation of synapse structure or activity (GO:0050803)	1.22e-06	2.40598
vesicle localization (GO:0051648)	0.000939	2.39484
establishment of synaptic vesicle localization (GO:0097480)	0.00175	2.3943
synaptic vesicle transport (GO:0048489)	0.00175	2.3943
neuron projection development (GO:0031175)	4.31e-28	2.38449
neuron projection morphogenesis (GO:0048812)	4.95e-27	2.38161
regulation of small GTPase mediated signal transduction (GO:0051056)	0.000283	2.36653
embryo development ending in birth or egg hatching (GO:0009792)	4.88e-08	2.36301
photoreceptor cell development (GO:0042461)	0.00183	2.361
head development (GO:0060322)	4.62e-06	2.36029
establishment of vesicle localization (GO:0051650)	0.00281	2.34869
appendage development (GO:0048736)	4.67e-19	2.348
peripheral nervous system development (GO:0007422)	0.00976	2.34266
compound eye photoreceptor cell differentiation (GO:0001751)	1.36e-05	2.32836
imaginal disc-derived appendage development (GO:0048737)	2.75e-18	2.32695
regulation of cellular localization (GO:0060341)	1.43e-06	2.32395
appendage morphogenesis (GO:0035107)	4.25e-18	2.32362
eye photoreceptor cell differentiation (GO:0001754)	1.12e-05	2.32222
taxis (GO:0042330)	7.17e-15	2.3161
photoreceptor cell differentiation (GO:0046530)	1.79e-06	2.31082
imaginal disc-derived appendage morphogenesis (GO:0035114)	1.59e-17	2.30548
regulation of cell development (GO:0060284)	3.82e-09	2.29021
regulation of organ morphogenesis (GO:2000027)	0.0287	2.28829
synaptic transmission (GO:0007268)	6.61e-07	2.28693
trans-synaptic signaling (GO:0099537)	6.61e-07	2.28693
synaptic signaling (GO:0099536)	6.61e-07	2.28693
post-embryonic appendage morphogenesis (GO:0035120)	1.12e-16	2.28568
imaginal disc-derived wing morphogenesis (GO:0007476)	2.7e-14	2.28568
anatomical structure regression (GO:0060033)	0.00554	2.28345
regulation of nervous system development (GO:0051960)	1.74e-10	2.27772
compound eye morphogenesis (GO:0001745)	7.45e-10	2.27592
neuron development (GO:0048666)	1.78e-30	2.27522
developmental programmed cell death (GO:0010623)	0.000388	2.27231
negative regulation of signal transduction (GO:0009968)	2.12e-09	2.26754
respiratory system development (GO:0060541)	2.05e-08	2.26537
wing disc morphogenesis (GO:0007472)	4.24e-14	2.26405
cell migration (GO:0016477)	1.44e-10	2.26369
positive regulation of cellular component biogenesis (GO:0044089)	0.0358	2.26369
regulation of growth (GO:0040008)	1.2e-11	2.26305
open tracheal system development (GO:0007424)	8.71e-08	2.2625
regulation of cellular carbohydrate metabolic process (GO:0010675)	4.32e-06	2.25976
regulation of carbohydrate metabolic process (GO:0006109)	3.53e-06	2.2556
regulation of glucose metabolic process (GO:0010906)	6.56e-06	2.2514
post-embryonic organ morphogenesis (GO:0048563)	1.09e-18	2.24592
imaginal disc morphogenesis (GO:0007560)	1.09e-18	2.24592
regulation of intracellular signal transduction (GO:1902531)	3.44e-11	2.24558
sensory organ morphogenesis (GO:0090596)	7.74e-10	2.24173
eye morphogenesis (GO:0048592)	7.74e-10	2.24173
negative regulation of signaling (GO:0023057)	6.31e-10	2.23914
compound eye development (GO:0048749)	1.24e-12	2.2377
border follicle cell migration (GO:0007298)	0.007	2.23564
regulation of cell differentiation (GO:0045595)	7.97e-11	2.23528
locomotion (GO:0040011)	1.3e-24	2.23441
central nervous system development (GO:0007417)	7.8e-10	2.231
negative regulation of cell communication (GO:0010648)	6.35e-10	2.22856
heart development (GO:0007507)	0.0241	2.2191
ovarian follicle cell migration (GO:0007297)	0.00381	2.21862
regulation of neurotransmitter levels (GO:0001505)	0.00381	2.21862
neuron differentiation (GO:0030182)	1.72e-32	2.21204
regulation of neurogenesis (GO:0050767)	1.87e-05	2.20548
eye development (GO:0001654)	1.25e-12	2.20434
cell part morphogenesis (GO:0032990)	5.75e-24	2.20417
localization of cell (GO:0051674)	1.5e-10	2.20349
post-embryonic morphogenesis (GO:0009886)	6.99e-22	2.20265
cell motility (GO:0048870)	3.44e-10	2.20208
neurotransmitter secretion (GO:0007269)	0.0298	2.19777
presynaptic process involved in synaptic transmission (GO:0099531)	0.0298	2.19777
instar larval or pupal morphogenesis (GO:0048707)	3.92e-21	2.1961
cell morphogenesis (GO:0000902)	1.25e-27	2.19579
ameboidal-type cell migration (GO:0001667)	0.000178	2.19413
tissue migration (GO:0090130)	0.000178	2.19413
regulation of cell projection organization (GO:0031344)	0.0243	2.19236
circulatory system development (GO:0072359)	0.0243	2.19236
cardiovascular system development (GO:0072358)	0.0243	2.19236
epithelial cell migration (GO:0010631)	0.000403	2.19087
epithelial tube morphogenesis (GO:0060562)	7.9e-20	2.1852
cell projection morphogenesis (GO:0048858)	7.53e-23	2.18364
leg disc development (GO:0035218)	0.0366	2.17683
epithelium migration (GO:0090132)	0.000494	2.17646
generation of neurons (GO:0048699)	6.66e-36	2.17407
regulation of anatomical structure morphogenesis (GO:0022603)	1.4e-08	2.16896
regulation of catabolic process (GO:0009894)	0.000742	2.16538
embryonic morphogenesis (GO:0048598)	2.5e-07	2.16437
metamorphosis (GO:0007552)	5.43e-21	2.16
tube morphogenesis (GO:0035239)	3.05e-20	2.1573
signal release (GO:0023061)	0.0448	2.1563
regulation of multicellular organismal development (GO:2000026)	1.3e-16	2.14553
sensory organ development (GO:0007423)	1.07e-15	2.13807
negative regulation of response to stimulus (GO:0048585)	9.09e-10	2.13188
morphogenesis of an epithelium (GO:0002009)	1.68e-22	2.12509
wing disc development (GO:0035220)	1.92e-15	2.12443
positive regulation of growth (GO:0045927)	0.0238	2.12292
regulation of neuron differentiation (GO:0045664)	0.0194	2.12002
cell projection organization (GO:0030030)	1.41e-23	2.1193
regulation of developmental growth (GO:0048638)	2.3e-06	2.1183
tissue morphogenesis (GO:0048729)	1.02e-22	2.11653
protein phosphorylation (GO:0006468)	1.06e-08	2.11336
post-embryonic organ development (GO:0048569)	6.84e-18	2.11186
cognition (GO:0050890)	0.002	2.1112
learning or memory (GO:0007611)	0.002	2.1112
imaginal disc development (GO:0007444)	3.74e-21	2.09867
regulation of cellular catabolic process (GO:0031329)	0.0126	2.09611
cellular component morphogenesis (GO:0032989)	1.5e-27	2.08518
instar larval or pupal development (GO:0002165)	2.63e-21	2.08384
gland morphogenesis (GO:0022612)	0.00193	2.08064
salivary gland morphogenesis (GO:0007435)	0.00193	2.08064
muscle organ development (GO:0007517)	0.0152	2.08035
organ morphogenesis (GO:0009887)	5.45e-28	2.07853
regulation of cellular amide metabolic process (GO:0034248)	0.00103	2.07659
positive regulation of cellular component organization (GO:0051130)	4.65e-05	2.07213
embryo development (GO:0009790)	3.89e-15	2.05991
regulation of cellular component biogenesis (GO:0044087)	2.99e-06	2.05272
regulation of signaling (GO:0023051)	6.23e-23	2.05092
salivary gland development (GO:0007431)	0.000527	2.04833
endocytosis (GO:0006897)	5.56e-09	2.0465
regulation of cell communication (GO:0010646)	3.62e-23	2.04476
movement of cell or subcellular component (GO:0006928)	6.62e-19	2.04281
exocrine system development (GO:0035272)	0.000631	2.03732
tube development (GO:0035295)	3.47e-23	2.0282
regulation of signal transduction (GO:0009966)	1.15e-18	2.0172
positive regulation of developmental process (GO:0051094)	0.000731	2.01548
programmed cell death (GO:0012501)	0.000208	2.01457
regulation of developmental process (GO:0050793)	1.4e-19	2.01078
regulation of cell morphogenesis (GO:0022604)	0.00376	2.00498
regulation of multicellular organismal process (GO:0051239)	3.56e-19	1.99918
cell death (GO:0008219)	0.00024	1.99561
post-embryonic development (GO:0009791)	8.7e-21	1.99426
cell fate determination (GO:0001709)	0.0239	1.99143
enzyme linked receptor protein signaling pathway (GO:0007167)	0.00655	1.98139
columnar/cuboidal epithelial cell development (GO:0002066)	3.17e-07	1.97984
ovarian follicle cell development (GO:0030707)	4.64e-07	1.97336
gland development (GO:0048732)	0.000114	1.97085
nervous system development (GO:0007399)	6.26e-48	1.96483
posttranscriptional regulation of gene expression (GO:0010608)	0.0414	1.96406
regulation of cellular component organization (GO:0051128)	2.7e-18	1.9625
epithelial cell development (GO:0002064)	1.15e-07	1.95876
oogenesis (GO:0048477)	4.52e-16	1.95791
cell adhesion (GO:0007155)	0.000716	1.95769
columnar/cuboidal epithelial cell differentiation (GO:0002065)	5.03e-07	1.95578
cell division (GO:0051301)	0.000105	1.95547
regulation of protein phosphorylation (GO:0001932)	0.00204	1.95409
cell development (GO:0048468)	6.22e-42	1.95403
female gamete generation (GO:0007292)	4.07e-16	1.9523
epithelium development (GO:0060429)	4.34e-28	1.94939
regulation of phosphorylation (GO:0042325)	0.000845	1.9485
intracellular signal transduction (GO:0035556)	8.08e-08	1.94405
pattern specification process (GO:0007389)	3.38e-12	1.94329
spindle organization (GO:0007051)	6.29e-05	1.94257
epithelial cell differentiation (GO:0030855)	1.51e-08	1.9296
membrane organization (GO:0061024)	0.00144	1.92932
locomotory behavior (GO:0007626)	0.00621	1.921
cell maturation (GO:0048469)	0.0426	1.91726
neurogenesis (GO:0022008)	4.57e-38	1.91671
negative regulation of multicellular organismal process (GO:0051241)	0.0217	1.91226
regulation of response to stimulus (GO:0048583)	2.04e-22	1.90971
anatomical structure morphogenesis (GO:0009653)	4.98e-47	1.90862
positive regulation of multicellular organismal process (GO:0051240)	0.00301	1.90859
cell-cell signaling (GO:0007267)	1.29e-08	1.90095
germ cell development (GO:0007281)	8.44e-17	1.89689
actin cytoskeleton organization (GO:0030036)	0.0018	1.8966
regulation of apoptotic process (GO:0042981)	0.0475	1.89562
animal organ development (GO:0048513)	5.06e-34	1.89408
cellular process involved in reproduction in multicellular organism (GO:0022412)	2.01e-18	1.89126
cellular lipid metabolic process (GO:0044255)	0.0002	1.87278
regulation of programmed cell death (GO:0043067)	0.0167	1.86993
cellular response to organic substance (GO:0071310)	0.0167	1.86993
developmental process involved in reproduction (GO:0003006)	1.3e-18	1.86695
actin filament-based process (GO:0030029)	0.00168	1.86237
phosphorylation (GO:0016310)	1.29e-08	1.86083
cell fate commitment (GO:0045165)	4.89e-09	1.85848
tissue development (GO:0009888)	1.95e-26	1.85665
regulation of cell death (GO:0010941)	0.00473	1.85282
positive regulation of cellular process (GO:0048522)	7.06e-23	1.85075
single-organism cellular localization (GO:1902580)	3.28e-06	1.85075
regulation of molecular function (GO:0065009)	4.04e-06	1.84947
positive regulation of signaling (GO:0023056)	0.000122	1.84919
vesicle-mediated transport (GO:0016192)	2.87e-10	1.8465
amide biosynthetic process (GO:0043604)	2.95e-05	1.84507
translation (GO:0006412)	8.83e-05	1.84171
system development (GO:0048731)	1.2e-58	1.84035
positive regulation of protein metabolic process (GO:0051247)	0.0163	1.83952
gamete generation (GO:0007276)	1.02e-17	1.83542
regulation of catalytic activity (GO:0050790)	0.000154	1.83237
positive regulation of cellular protein metabolic process (GO:0032270)	0.0303	1.83196
regulation of anatomical structure size (GO:0090066)	0.0145	1.82697
cell proliferation (GO:0008283)	0.043	1.8199
regionalization (GO:0003002)	6.05e-08	1.81463
positive regulation of cell communication (GO:0010647)	0.000237	1.81434
single-organism behavior (GO:0044708)	1.18e-06	1.80879
positive regulation of biological process (GO:0048518)	9.83e-25	1.80595
mitotic spindle organization (GO:0007052)	0.0181	1.80448
response to oxygen-containing compound (GO:1901700)	0.0016	1.80009
peptide biosynthetic process (GO:0043043)	0.000277	1.79493
behavior (GO:0007610)	2.33e-09	1.79487
regulation of immune system process (GO:0002682)	0.041	1.79291
muscle structure development (GO:0061061)	0.00362	1.79071
phagocytosis (GO:0006909)	0.0239	1.78822
cytoskeleton organization (GO:0007010)	1.54e-11	1.78253
regulation of response to stress (GO:0080134)	0.00623	1.77874
cell differentiation (GO:0030154)	3.47e-48	1.77019
negative regulation of cellular process (GO:0048523)	4.45e-19	1.77009
cell surface receptor signaling pathway (GO:0007166)	2.1e-05	1.76641
regulation of phosphate metabolic process (GO:0019220)	0.0107	1.76629
regulation of phosphorus metabolic process (GO:0051174)	0.0107	1.76629
positive regulation of macromolecule metabolic process (GO:0010604)	1.31e-08	1.76595
response to external stimulus (GO:0009605)	2.6e-15	1.76438
cellular developmental process (GO:0048869)	1.21e-48	1.75714
segmentation (GO:0035282)	0.024	1.75436
regulation of biological quality (GO:0065008)	7.8e-19	1.74802
mitotic cell cycle process (GO:1903047)	8.74e-07	1.74667
negative regulation of biological process (GO:0048519)	9.9e-21	1.74563
microtubule cytoskeleton organization (GO:0000226)	3.69e-06	1.74289
mitotic cell cycle (GO:0000278)	1.32e-07	1.73913
regulation of protein metabolic process (GO:0051246)	2.83e-07	1.73816
positive regulation of metabolic process (GO:0009893)	8.74e-10	1.7313
multi-organism reproductive process (GO:0044703)	4.78e-16	1.72959
multicellular organismal reproductive process (GO:0048609)	9.97e-16	1.72802
sexual reproduction (GO:0019953)	6.77e-16	1.72706
positive regulation of gene expression (GO:0010628)	0.000189	1.72534
cellular localization (GO:0051641)	3.56e-12	1.72487
single organism reproductive process (GO:0044702)	5.73e-17	1.72335
positive regulation of signal transduction (GO:0009967)	0.0189	1.71537
positive regulation of cellular metabolic process (GO:0031325)	8.43e-08	1.71273
signaling (GO:0023052)	1.48e-22	1.71178
single organism signaling (GO:0044700)	2.12e-22	1.70992
positive regulation of macromolecule biosynthetic process (GO:0010557)	0.000764	1.70898
regulation of cellular protein metabolic process (GO:0032268)	4.05e-06	1.70483
cellular response to chemical stimulus (GO:0070887)	0.0108	1.70389
regulation of organelle organization (GO:0033043)	0.00257	1.70302
cellular component organization (GO:0016043)	1.08e-45	1.69935
response to organic substance (GO:0010033)	0.000164	1.69765
positive regulation of transcription, DNA-templated (GO:0045893)	0.00382	1.69747
positive regulation of nucleic acid-templated transcription (GO:1903508)	0.00382	1.69747
response to chemical (GO:0042221)	4.34e-14	1.69341
cellular component organization or biogenesis (GO:0071840)	2.25e-46	1.6928
positive regulation of RNA biosynthetic process (GO:1902680)	0.00431	1.69228
multicellular organism development (GO:0007275)	1.48e-53	1.68844
positive regulation of cellular biosynthetic process (GO:0031328)	0.000335	1.68657
cell communication (GO:0007154)	1.05e-22	1.68515
positive regulation of biosynthetic process (GO:0009891)	0.000378	1.6824
regulation of cellular process (GO:0050794)	3.6e-59	1.67854
positive regulation of nitrogen compound metabolic process (GO:0051173)	0.000426	1.67824
cellular amide metabolic process (GO:0043603)	0.000559	1.67753
signal transduction (GO:0007165)	2.83e-14	1.67658
cellular macromolecule localization (GO:0070727)	0.000964	1.67604
homeostatic process (GO:0042592)	0.00987	1.6729
regulation of primary metabolic process (GO:0080090)	1.1e-23	1.67165
single-multicellular organism process (GO:0044707)	1.27e-56	1.669
cellular protein localization (GO:0034613)	0.00847	1.66878
single-organism intracellular transport (GO:1902582)	1.73e-05	1.66495
positive regulation of RNA metabolic process (GO:0051254)	0.00727	1.66485
regulation of biological process (GO:0050789)	1.43e-63	1.66329
regulation of metabolic process (GO:0019222)	1.54e-27	1.66245
regulation of protein modification process (GO:0031399)	0.043	1.66147
regulation of cellular biosynthetic process (GO:0031326)	1.14e-14	1.65855
macromolecule localization (GO:0033036)	5.03e-07	1.65698
regulation of cellular metabolic process (GO:0031323)	2.2e-23	1.65613
regulation of biosynthetic process (GO:0009889)	1.45e-14	1.65559
reproductive process (GO:0022414)	4.52e-16	1.65485
organonitrogen compound biosynthetic process (GO:1901566)	8.44e-06	1.65438
regulation of cellular macromolecule biosynthetic process (GO:2000112)	1.74e-13	1.65283
regulation of macromolecule metabolic process (GO:0060255)	1.44e-21	1.65063
regulation of macromolecule biosynthetic process (GO:0010556)	2.48e-13	1.64816
negative regulation of cellular metabolic process (GO:0031324)	1.76e-05	1.64144
microtubule-based process (GO:0007017)	7.34e-06	1.63949
protein localization (GO:0008104)	0.000126	1.63932
regulation of transcription from RNA polymerase II promoter (GO:0006357)	8.14e-05	1.63826
peptide metabolic process (GO:0006518)	0.0055	1.63749
establishment of localization in cell (GO:0051649)	2.98e-07	1.63642
regulation of RNA biosynthetic process (GO:2001141)	5.07e-11	1.63637
regulation of transcription, DNA-templated (GO:0006355)	5.07e-11	1.63637
regulation of nucleic acid-templated transcription (GO:1903506)	5.07e-11	1.63637
biological regulation (GO:0065007)	8.84e-66	1.63469
positive regulation of nucleobase-containing compound metabolic process (GO:0045935)	0.00873	1.63286
anatomical structure development (GO:0048856)	2.95e-53	1.63281
positive regulation of response to stimulus (GO:0048584)	0.00401	1.63196
phosphate-containing compound metabolic process (GO:0006796)	2.77e-09	1.62934
single-organism developmental process (GO:0044767)	8.43e-56	1.62905
phosphorus metabolic process (GO:0006793)	1.75e-09	1.6289
regulation of RNA metabolic process (GO:0051252)	8.42e-12	1.62806
cell cycle (GO:0007049)	8.62e-09	1.62626
regulation of gene expression (GO:0010468)	2.63e-14	1.62621
intracellular transport (GO:0046907)	2.62e-05	1.62479
developmental process (GO:0032502)	2.72e-55	1.62282
negative regulation of metabolic process (GO:0009892)	4.66e-06	1.61941
regulation of nitrogen compound metabolic process (GO:0051171)	5.22e-14	1.61805
cell cycle process (GO:0022402)	1.12e-07	1.61571
negative regulation of nitrogen compound metabolic process (GO:0051172)	0.00532	1.61303
anatomical structure formation involved in morphogenesis (GO:0048646)	2.05e-05	1.61078
negative regulation of cellular biosynthetic process (GO:0031327)	0.0119	1.60717
negative regulation of biosynthetic process (GO:0009890)	0.0119	1.60717
negative regulation of macromolecule metabolic process (GO:0010605)	3.35e-05	1.60398
cellular macromolecule biosynthetic process (GO:0034645)	2.5e-08	1.6011
macromolecule biosynthetic process (GO:0009059)	2.11e-08	1.60017
regulation of nucleobase-containing compound metabolic process (GO:0019219)	2.05e-11	1.59912
multi-organism process (GO:0051704)	3.59e-14	1.57842
negative regulation of gene expression (GO:0010629)	0.00595	1.57502
negative regulation of macromolecule biosynthetic process (GO:0010558)	0.0459	1.57339
negative regulation of cellular macromolecule biosynthetic process (GO:2000113)	0.0459	1.57339
localization (GO:0051179)	4.37e-23	1.56976
cellular nitrogen compound biosynthetic process (GO:0044271)	5.25e-07	1.56911
protein complex subunit organization (GO:0071822)	9.67e-06	1.56837
macromolecular complex subunit organization (GO:0043933)	9.86e-09	1.55897
cellular protein metabolic process (GO:0044267)	8.76e-15	1.55276
cellular response to stimulus (GO:0051716)	3.25e-15	1.55149
single-organism organelle organization (GO:1902589)	2.91e-10	1.52973
cellular component assembly (GO:0022607)	1.35e-06	1.52771
cellular component biogenesis (GO:0044085)	2.78e-07	1.5242
sensory perception of pain (GO:0019233)	0.00384	1.51728
organelle organization (GO:0006996)	3.38e-14	1.51193
cellular biosynthetic process (GO:0044249)	1.03e-09	1.51102
organic substance biosynthetic process (GO:1901576)	1.14e-09	1.50493
macromolecule modification (GO:0043412)	8.45e-08	1.50097
protein modification process (GO:0036211)	3.56e-07	1.49934
cellular protein modification process (GO:0006464)	3.56e-07	1.49934
gene expression (GO:0010467)	4.69e-07	1.49356
biosynthetic process (GO:0009058)	1.13e-09	1.49229
single-organism localization (GO:1902578)	4.02e-12	1.49217
cellular macromolecule metabolic process (GO:0044260)	2.31e-21	1.48882
response to stimulus (GO:0050896)	8.44e-23	1.48779
single-organism biosynthetic process (GO:0044711)	0.0145	1.48733
multicellular organism reproduction (GO:0032504)	1.08e-07	1.46987
single-organism cellular process (GO:0044763)	1.93e-61	1.46275
cellular response to stress (GO:0033554)	0.0314	1.45881
reproduction (GO:0000003)	1.36e-08	1.44733
establishment of localization (GO:0051234)	8.04e-11	1.44573
multicellular organismal process (GO:0032501)	1.97e-38	1.43941
single-organism transport (GO:0044765)	7.66e-08	1.42614
cellular metabolic process (GO:0044237)	9.81e-25	1.41674
transport (GO:0006810)	1.19e-08	1.41288
cellular process (GO:0009987)	2.17e-72	1.40336
cellular nitrogen compound metabolic process (GO:0034641)	1.39e-08	1.39527
RNA metabolic process (GO:0016070)	0.0274	1.38283
protein metabolic process (GO:0019538)	1.52e-08	1.36331
system process (GO:0003008)	0.00151	1.36238
single-organism process (GO:0044699)	4.95e-56	1.36032
neurological system process (GO:0050877)	0.00489	1.35637
response to stress (GO:0006950)	0.00183	1.35415
primary metabolic process (GO:0044238)	5.08e-17	1.32535
macromolecule metabolic process (GO:0043170)	4.4e-11	1.3095
heterocycle metabolic process (GO:0046483)	0.00227	1.30579
nucleobase-containing compound metabolic process (GO:0006139)	0.00755	1.30161
cellular aromatic compound metabolic process (GO:0006725)	0.00308	1.2979
nitrogen compound metabolic process (GO:0006807)	3.07e-05	1.29447
organic cyclic compound metabolic process (GO:1901360)	0.00498	1.28339
organic substance metabolic process (GO:0071704)	8.54e-14	1.27756
single-organism metabolic process (GO:0044710)	0.00365	1.25118
metabolic process (GO:0008152)	3.8e-09	1.21006
biological_process (GO:0008150)	2.59e-14	1.08275
