# Supplementary material for: Functional convergence of histone methyltransferases EHMT1 and KMT2C involved in intellectual disability and autism spectrum disorder
Source: PLoS Genet. 2017 Oct 25;13(10):e1006864. doi: 10.1371/journal.pgen.1006864 (PMC5656305; doi:10.1371/journal.pgen.1006864)
Supplement: S4 Table — (XLSX) [file pgen.1006864.s008.xlsx]

## Sheet: GOterm_overlap_genomic
S4 Table: Gene ontology analysis of overlap between trr binding sites and predicted G9a target genes (Raw data to Fig 3F).
GO biological process complete	P-value (bonferroni)	Enrichment
negative regulation of Ras protein signal transduction (GO:0046580)	0.0039	6.59441
negative regulation of small GTPase mediated signal transduction (GO:0051058)	0.0039	6.59441
neuron projection extension (GO:1990138)	0.00102	6.12338
axon extension (GO:0048675)	0.00102	6.12338
axon midline choice point recognition (GO:0016199)	0.00217	5.71516
heterophilic cell-cell adhesion via plasma membrane cell adhesion molecules (GO:0007157)	0.00636	5.65235
axon choice point recognition (GO:0016198)	0.000365	5.65235
synaptic target recognition (GO:0008039)	8.22e-05	5.16084
developmental growth involved in morphogenesis (GO:0060560)	1.37e-06	4.86972
neuron recognition (GO:0008038)	2.03e-12	4.78533
developmental cell growth (GO:0048588)	0.00078	4.67104
cell recognition (GO:0008037)	2.28e-12	4.65488
synapse assembly (GO:0007416)	1.91e-05	4.60562
motor neuron axon guidance (GO:0008045)	5.28e-05	4.54042
regulation of endocytosis (GO:0030100)	0.00286	4.48981
negative regulation of intracellular signal transduction (GO:1902532)	3.56e-06	4.45568
syncytium formation by plasma membrane fusion (GO:0000768)	0.0279	4.19644
myoblast fusion (GO:0007520)	0.0279	4.19644
syncytium formation (GO:0006949)	0.0279	4.19644
morphogenesis of a branching structure (GO:0001763)	0.000408	4.18693
regulation of cell growth (GO:0001558)	0.00801	4.13767
cell growth (GO:0016049)	3.42e-05	4.1108
cell-cell adhesion via plasma-membrane adhesion molecules (GO:0098742)	0.00139	4.04174
branching morphogenesis of an epithelial tube (GO:0048754)	0.00292	4.02371
morphogenesis of a branching epithelium (GO:0061138)	0.00292	4.02371
branching involved in open tracheal system development (GO:0060446)	0.00292	4.02371
renal system development (GO:0072001)	0.000303	3.921
urogenital system development (GO:0001655)	0.000303	3.921
response to lipid (GO:0033993)	0.0162	3.9078
photoreceptor cell fate commitment (GO:0046552)	0.0313	3.70213
regulation of vesicle-mediated transport (GO:0060627)	0.000433	3.6993
developmental growth (GO:0048589)	1.47e-09	3.67284
neuron projection guidance (GO:0097485)	3.11e-16	3.63472
axonogenesis (GO:0007409)	7.89e-19	3.62579
axon development (GO:0061564)	3.29e-19	3.60495
Malpighian tubule development (GO:0072002)	0.0135	3.59695
renal tubule development (GO:0061326)	0.0135	3.59695
axon guidance (GO:0007411)	3.47e-15	3.59208
border follicle cell migration (GO:0007298)	1.38e-05	3.56455
chemotaxis (GO:0006935)	2.92e-16	3.55654
mushroom body development (GO:0016319)	0.00974	3.5294
wing disc pattern formation (GO:0035222)	0.00974	3.5294
cell-cell adhesion (GO:0098609)	0.00201	3.49583
brain development (GO:0007420)	4.24e-06	3.48185
regulation of Wnt signaling pathway (GO:0030111)	0.0118	3.48038
central nervous system development (GO:0007417)	7.38e-13	3.45287
response to alcohol (GO:0097305)	5.08e-05	3.44573
cell morphogenesis involved in neuron differentiation (GO:0048667)	1.14e-25	3.42606
regulation of organ morphogenesis (GO:2000027)	0.00174	3.40835
ovarian follicle cell migration (GO:0007297)	2.14e-05	3.40711
growth (GO:0040007)	2.28e-09	3.38537
head development (GO:0060322)	3.18e-07	3.38397
tissue migration (GO:0090130)	1.88e-07	3.38175
learning (GO:0007612)	0.00602	3.37763
cell migration (GO:0016477)	2.23e-13	3.37509
positive regulation of transport (GO:0051050)	0.00124	3.36736
ameboidal-type cell migration (GO:0001667)	2.26e-07	3.36021
synaptic vesicle localization (GO:0097479)	0.000255	3.35942
dendrite morphogenesis (GO:0048813)	2.79e-09	3.31411
cell motility (GO:0048870)	1.9e-13	3.30956
cell morphogenesis involved in differentiation (GO:0000904)	4.42e-26	3.30409
transmembrane receptor protein tyrosine kinase signaling pathway (GO:0007169)	0.000128	3.29721
vesicle localization (GO:0051648)	0.000366	3.29721
imaginal disc pattern formation (GO:0007447)	0.00062	3.29721
taxis (GO:0042330)	1.43e-16	3.28706
epithelial cell migration (GO:0010631)	2.26e-06	3.27508
epithelium migration (GO:0090132)	2.26e-06	3.27508
localization of cell (GO:0051674)	2.26e-13	3.26124
gland morphogenesis (GO:0022612)	0.0299	3.25439
cellular response to oxygen-containing compound (GO:1901701)	0.0299	3.25439
salivary gland morphogenesis (GO:0007435)	0.0299	3.25439
dendrite development (GO:0016358)	5.67e-09	3.2475
embryonic development via the syncytial blastoderm (GO:0001700)	7.99e-08	3.24195
dorsal closure (GO:0007391)	0.0015	3.23256
stem cell differentiation (GO:0048863)	1.56e-05	3.22604
exocrine system development (GO:0035272)	0.00178	3.20117
salivary gland development (GO:0007431)	0.00178	3.20117
establishment of synaptic vesicle localization (GO:0097480)	0.00211	3.17039
synaptic vesicle transport (GO:0048489)	0.00211	3.17039
establishment of vesicle localization (GO:0051650)	0.0025	3.1402
locomotion (GO:0040011)	1.26e-27	3.1402
compound eye photoreceptor cell differentiation (GO:0001751)	2.15e-05	3.11898
synapse organization (GO:0050808)	0.000425	3.10956
heart development (GO:0007507)	0.005	3.10325
circulatory system development (GO:0072359)	0.005	3.10325
cardiovascular system development (GO:0072358)	0.005	3.10325
neuron projection morphogenesis (GO:0048812)	1.45e-24	3.09738
embryo development ending in birth or egg hatching (GO:0009792)	4.28e-07	3.07041
neuron projection development (GO:0031175)	1.27e-24	3.06604
regulation of neuron differentiation (GO:0045664)	0.00242	3.06169
eye photoreceptor cell differentiation (GO:0001754)	3.5e-05	3.05701
stem cell development (GO:0048864)	0.0169	3.05425
photoreceptor cell differentiation (GO:0046530)	5.92e-06	3.04357
establishment of tissue polarity (GO:0007164)	0.0285	3.04357
establishment of planar polarity (GO:0001736)	0.0285	3.04357
negative regulation of signaling (GO:0023057)	3.32e-10	3.03191
negative regulation of signal transduction (GO:0009968)	2.75e-09	3.01459
regulation of developmental growth (GO:0048638)	1.37e-06	3.00063
negative regulation of cell communication (GO:0010648)	6.22e-10	2.98615
compound eye morphogenesis (GO:0001745)	2.59e-09	2.98319
enzyme linked receptor protein signaling pathway (GO:0007167)	2.7e-05	2.97553
imaginal disc-derived wing morphogenesis (GO:0007476)	1.76e-13	2.9732
regulation of Ras protein signal transduction (GO:0046578)	0.00657	2.97046
wing disc morphogenesis (GO:0007472)	1.4e-13	2.95999
regulation of growth (GO:0040008)	3.53e-09	2.9597
peripheral nervous system development (GO:0007422)	0.0457	2.94644
regulation of small GTPase mediated signal transduction (GO:0051056)	0.00766	2.94393
neuron development (GO:0048666)	1.35e-27	2.93526
appendage development (GO:0048736)	8.85e-16	2.93443
photoreceptor cell development (GO:0042461)	0.0315	2.93085
compound eye development (GO:0048749)	3.99e-12	2.9264
cognition (GO:0050890)	0.000425	2.91064
learning or memory (GO:0007611)	0.000425	2.91064
regulation of neurogenesis (GO:0050767)	4.95e-05	2.90468
gland development (GO:0048732)	0.000294	2.90154
appendage morphogenesis (GO:0035107)	4.74e-15	2.89828
sensory organ morphogenesis (GO:0090596)	5.16e-09	2.89754
eye morphogenesis (GO:0048592)	5.16e-09	2.89754
regulation of nervous system development (GO:0051960)	8.71e-09	2.8914
regulation of transport (GO:0051049)	2.73e-06	2.88711
regulation of synapse structure or activity (GO:0050803)	0.00014	2.88506
imaginal disc-derived appendage development (GO:0048737)	6.39e-15	2.88404
movement of cell or subcellular component (GO:0006928)	6.05e-23	2.87194
neuron differentiation (GO:0030182)	4.54e-30	2.85443
imaginal disc-derived appendage morphogenesis (GO:0035114)	3.35e-14	2.84722
eye development (GO:0001654)	1.19e-11	2.83713
post-embryonic appendage morphogenesis (GO:0035120)	1.12e-13	2.83093
muscle organ development (GO:0007517)	0.00453	2.81899
cell projection morphogenesis (GO:0048858)	3.1e-21	2.81812
regulation of anatomical structure morphogenesis (GO:0022603)	5.9e-08	2.81157
morphogenesis of embryonic epithelium (GO:0016331)	0.011	2.81073
post-embryonic organ morphogenesis (GO:0048563)	6.12e-16	2.80979
imaginal disc morphogenesis (GO:0007560)	6.12e-16	2.80979
post-embryonic organ development (GO:0048569)	4.62e-18	2.79532
regulation of cell differentiation (GO:0045595)	8.85e-11	2.79524
establishment of organelle localization (GO:0051656)	9.37e-05	2.78431
olfactory behavior (GO:0042048)	0.0451	2.78296
cell part morphogenesis (GO:0032990)	9.75e-21	2.78011
regulation of intracellular signal transduction (GO:1902531)	1.72e-08	2.77907
cellular response to endogenous stimulus (GO:0071495)	0.031	2.77659
generation of neurons (GO:0048699)	1.04e-32	2.77502
cell adhesion (GO:0007155)	2.09e-05	2.76965
post-embryonic morphogenesis (GO:0009886)	2.96e-16	2.76802
regulation of synapse organization (GO:0050807)	0.0146	2.7654
regulation of cell development (GO:0060284)	1.91e-06	2.76447
open tracheal system development (GO:0007424)	6.79e-06	2.76045
response to oxygen-containing compound (GO:1901700)	3.2e-06	2.755
instar larval or pupal morphogenesis (GO:0048707)	1.69e-15	2.74883
cell morphogenesis (GO:0000902)	1.65e-23	2.74606
negative regulation of response to stimulus (GO:0048585)	8.35e-09	2.74398
organ morphogenesis (GO:0009887)	1.83e-26	2.73828
sensory organ development (GO:0007423)	1.23e-14	2.73567
negative regulation of cell differentiation (GO:0045596)	0.000501	2.73141
larval development (GO:0002164)	0.00374	2.72872
wing disc development (GO:0035220)	1.25e-14	2.71701
negative regulation of multicellular organismal process (GO:0051241)	0.000955	2.70133
positive regulation of molecular function (GO:0044093)	0.0151	2.69771
epithelial tube morphogenesis (GO:0060562)	2.43e-16	2.69314
metamorphosis (GO:0007552)	2.64e-15	2.6798
establishment or maintenance of cell polarity (GO:0007163)	0.000114	2.67793
organelle localization (GO:0051640)	5.39e-05	2.67599
embryo development (GO:0009790)	3.01e-15	2.67447
cell projection organization (GO:0030030)	1.03e-20	2.66988
embryonic morphogenesis (GO:0048598)	6.41e-06	2.65993
regulation of response to external stimulus (GO:0032101)	0.0419	2.65904
ovarian follicle cell development (GO:0030707)	2.12e-07	2.65641
columnar/cuboidal epithelial cell development (GO:0002066)	2.42e-07	2.64705
muscle structure development (GO:0061061)	8.3e-06	2.63776
respiratory system development (GO:0060541)	2.57e-05	2.63776
tube morphogenesis (GO:0035239)	2.42e-16	2.63302
regulation of multicellular organismal development (GO:2000026)	4.39e-13	2.63204
biological adhesion (GO:0022610)	0.000117	2.60061
pattern specification process (GO:0007389)	2.11e-14	2.59703
negative regulation of developmental process (GO:0051093)	2.93e-05	2.59267
columnar/cuboidal epithelial cell differentiation (GO:0002065)	5.19e-07	2.59229
imaginal disc development (GO:0007444)	3.17e-18	2.59214
cellular response to organic substance (GO:0071310)	0.00344	2.59066
cell fate determination (GO:0001709)	0.0155	2.5843
cell surface receptor signaling pathway (GO:0007166)	5.32e-09	2.57882
tissue morphogenesis (GO:0048729)	1.78e-18	2.57343
morphogenesis of an epithelium (GO:0002009)	6.78e-18	2.56792
epithelial cell development (GO:0002064)	2.73e-07	2.56094
regulation of anatomical structure size (GO:0090066)	0.00162	2.55268
regulation of localization (GO:0032879)	4.51e-07	2.55128
post-embryonic development (GO:0009791)	1.89e-17	2.54737
instar larval or pupal development (GO:0002165)	3.88e-15	2.5328
regulation of multicellular organismal process (GO:0051239)	1.37e-16	2.53225
synaptic transmission (GO:0007268)	0.0016	2.51539
regionalization (GO:0003002)	1.31e-11	2.51482
regulation of signal transduction (GO:0009966)	7.39e-16	2.51318
regulation of signaling (GO:0023051)	4.89e-18	2.5076
dorsal/ventral pattern formation (GO:0009953)	0.0285	2.49984
regulation of cell proliferation (GO:0042127)	0.00381	2.49518
regulation of cell communication (GO:0010646)	3.98e-18	2.49164
regulation of developmental process (GO:0050793)	2.26e-17	2.48373
protein phosphorylation (GO:0006468)	2.77e-05	2.4791
cell fate commitment (GO:0045165)	5.61e-11	2.46598
tube development (GO:0035295)	2.85e-19	2.46214
positive regulation of cellular component organization (GO:0051130)	0.0102	2.45893
epithelial cell differentiation (GO:0030855)	1.28e-07	2.45459
cellular component morphogenesis (GO:0032989)	5.59e-20	2.44724
organ development (GO:0048513)	5e-33	2.44476
response to organic substance (GO:0010033)	2.35e-07	2.43827
blastoderm segmentation (GO:0007350)	0.00586	2.41014
regulation of cellular component biogenesis (GO:0044087)	0.00127	2.4033
response to chemical (GO:0042221)	1.27e-19	2.35568
epithelium development (GO:0060429)	7.53e-23	2.35139
regulation of response to stimulus (GO:0048583)	9.02e-19	2.34094
regulation of cellular component organization (GO:0051128)	1.52e-12	2.31166
cell development (GO:0048468)	2.91e-32	2.30385
cell-cell signaling (GO:0007267)	2.15e-07	2.30182
regulation of molecular function (GO:0065009)	3.28e-05	2.28344
anatomical structure morphogenesis (GO:0009653)	1.37e-37	2.28253
nervous system development (GO:0007399)	6.59e-35	2.28039
embryonic pattern specification (GO:0009880)	0.0145	2.28031
endocytosis (GO:0006897)	8.96e-05	2.27394
cell-cell signaling involved in cell fate commitment (GO:0045168)	0.021	2.27176
lateral inhibition (GO:0046331)	0.021	2.27176
regulation of phosphorylation (GO:0042325)	0.0395	2.26475
segmentation (GO:0035282)	0.00615	2.25309
female gamete generation (GO:0007292)	7.68e-11	2.2481
tissue development (GO:0009888)	4.72e-22	2.23939
oogenesis (GO:0048477)	2.21e-10	2.23062
response to external stimulus (GO:0009605)	9.65e-16	2.22888
cellular response to chemical stimulus (GO:0070887)	0.0108	2.22596
regulation of catalytic activity (GO:0050790)	0.00167	2.22177
behavior (GO:0007610)	8.5e-09	2.21015
positive regulation of signaling (GO:0023056)	0.00321	2.1902
cell division (GO:0051301)	0.027	2.18854
positive regulation of cell communication (GO:0010647)	0.00297	2.175
signal transduction (GO:0007165)	6.47e-16	2.17228
single-organism behavior (GO:0044708)	1.68e-05	2.17113
single organism signaling (GO:0044700)	2.31e-23	2.16747
signaling (GO:0023052)	2.81e-23	2.16411
neurogenesis (GO:0022008)	1.74e-25	2.1604
negative regulation of cellular process (GO:0048523)	6.34e-17	2.15248
positive regulation of signal transduction (GO:0009967)	0.0163	2.13873
cellular process involved in reproduction in multicellular organism (GO:0022412)	1.46e-11	2.11903
developmental process involved in reproduction (GO:0003006)	3.15e-12	2.11732
negative regulation of biological process (GO:0048519)	2.16e-18	2.1153
cell communication (GO:0007154)	1.75e-23	2.11172
positive regulation of cellular process (GO:0048522)	6.65e-15	2.10967
system development (GO:0048731)	4.67e-41	2.10755
germ cell development (GO:0007281)	6.23e-10	2.09907
positive regulation of biological process (GO:0048518)	4.66e-17	2.09822
regulation of biological quality (GO:0065008)	9.12e-15	2.08945
gamete generation (GO:0007276)	1.08e-11	2.075
single organism reproductive process (GO:0044702)	4.78e-12	2.04252
multicellular organismal reproductive process (GO:0048609)	3.42e-12	2.01941
cell differentiation (GO:0030154)	6.09e-34	1.99595
regulation of RNA biosynthetic process (GO:2001141)	4.63e-10	1.99547
regulation of transcription, DNA-templated (GO:0006355)	4.63e-10	1.99547
regulation of nucleic acid-templated transcription (GO:1903506)	4.63e-10	1.99547
regulation of transcription from RNA polymerase II promoter (GO:0006357)	0.000378	1.9947
anatomical structure formation involved in morphogenesis (GO:0048646)	5.15e-06	1.99206
reproductive process (GO:0022414)	1.71e-12	1.97263
vesicle-mediated transport (GO:0016192)	6.89e-05	1.97192
intracellular signal transduction (GO:0035556)	0.0322	1.96604
sexual reproduction (GO:0019953)	4.47e-11	1.95995
cellular developmental process (GO:0048869)	7.78e-33	1.95862
regulation of RNA metabolic process (GO:0051252)	2.34e-10	1.9576
multi-organism reproductive process (GO:0044703)	4.62e-11	1.9534
negative regulation of cellular biosynthetic process (GO:0031327)	0.0338	1.94654
negative regulation of biosynthetic process (GO:0009890)	0.0338	1.94654
positive regulation of gene expression (GO:0010628)	0.0234	1.94402
phosphorylation (GO:0016310)	0.00317	1.94328
positive regulation of nucleobase-containing compound metabolic process (GO:0045935)	0.0364	1.9407
positive regulation of response to stimulus (GO:0048584)	0.0134	1.94059
regulation of nucleobase-containing compound metabolic process (GO:0019219)	1.4e-10	1.93635
positive regulation of macromolecule metabolic process (GO:0010604)	0.000225	1.9239
negative regulation of gene expression (GO:0010629)	0.00668	1.92133
positive regulation of metabolic process (GO:0009893)	1.22e-05	1.92029
regulation of cellular macromolecule biosynthetic process (GO:2000112)	9.44e-10	1.92016
regulation of cellular process (GO:0050794)	3.28e-42	1.91854
regulation of macromolecule biosynthetic process (GO:0010556)	1.1e-09	1.91609
positive regulation of nitrogen compound metabolic process (GO:0051173)	0.0195	1.91451
negative regulation of metabolic process (GO:0009892)	9.07e-05	1.91075
negative regulation of nitrogen compound metabolic process (GO:0051172)	0.0424	1.90008
multicellular organismal development (GO:0007275)	7.43e-37	1.89376
regulation of cellular biosynthetic process (GO:0031326)	7.43e-10	1.89358
regulation of biosynthetic process (GO:0009889)	8e-10	1.89168
positive regulation of cellular biosynthetic process (GO:0031328)	0.0364	1.88412
positive regulation of biosynthetic process (GO:0009891)	0.0364	1.88412
regulation of gene expression (GO:0010468)	1.31e-10	1.88063
regulation of biological process (GO:0050789)	1.42e-43	1.87755
positive regulation of cellular metabolic process (GO:0031325)	0.000427	1.87382
regulation of nitrogen compound metabolic process (GO:0051171)	2.5e-10	1.87015
negative regulation of macromolecule metabolic process (GO:0010605)	0.000927	1.86283
regulation of metabolic process (GO:0019222)	7.49e-17	1.8562
regulation of macromolecule metabolic process (GO:0060255)	3.56e-14	1.85366
biological regulation (GO:0065007)	1.03e-46	1.85282
negative regulation of cellular metabolic process (GO:0031324)	0.00423	1.84915
multi-organism process (GO:0051704)	5e-12	1.84561
anatomical structure development (GO:0048856)	8.74e-37	1.84102
regulation of primary metabolic process (GO:0080090)	4.46e-13	1.83763
regulation of cellular metabolic process (GO:0031323)	2.68e-13	1.82843
response to stimulus (GO:0050896)	1.6e-24	1.80661
cytoskeleton organization (GO:0007010)	0.000455	1.80611
cellular component organization (GO:0016043)	1.72e-24	1.80585
single-multicellular organism process (GO:0044707)	6.28e-39	1.80432
single-organism developmental process (GO:0044767)	2.89e-38	1.80197
developmental process (GO:0032502)	3.38e-38	1.79683
cellular response to stimulus (GO:0051716)	6.3e-12	1.79165
cellular component organization or biogenesis (GO:0071840)	3.18e-24	1.78758
system process (GO:0003008)	0.00339	1.78165
phosphate-containing compound metabolic process (GO:0006796)	4.25e-05	1.77542
phosphorus metabolic process (GO:0006793)	4.52e-05	1.7674
cellular component assembly (GO:0022607)	0.00017	1.75383
neurological system process (GO:0050877)	0.0217	1.75006
localization (GO:0051179)	5.2e-16	1.74488
cellular component biogenesis (GO:0044085)	0.000373	1.69251
multicellular organism reproduction (GO:0032504)	1.03e-06	1.69176
multicellular organismal process (GO:0032501)	7.14e-34	1.68044
macromolecule localization (GO:0033036)	0.0441	1.66806
protein modification process (GO:0036211)	0.00164	1.61763
cellular protein modification process (GO:0006464)	0.00164	1.61763
reproduction (GO:0000003)	7.83e-06	1.61116
cellular localization (GO:0051641)	0.0118	1.61085
macromolecule modification (GO:0043412)	0.00151	1.60032
single-organism cellular process (GO:0044763)	1.05e-37	1.56586
single-organism localization (GO:1902578)	2.15e-05	1.53914
establishment of localization (GO:0051234)	7.03e-05	1.49556
transport (GO:0006810)	0.000402	1.47585
single-organism transport (GO:0044765)	0.0032	1.46862
cellular protein metabolic process (GO:0044267)	0.00252	1.45934
cellular process (GO:0009987)	8.32e-36	1.44355
single-organism process (GO:0044699)	2.03e-36	1.43388
organelle organization (GO:0006996)	0.0235	1.39687
cellular macromolecule metabolic process (GO:0044260)	0.0306	1.3112
cellular metabolic process (GO:0044237)	0.00352	1.2738
biological_process (GO:0008150)	1.51e-08	1.10753
