# Supplementary material for: Functional convergence of histone methyltransferases EHMT1 and KMT2C involved in intellectual disability and autism spectrum disorder
Source: PLoS Genet. 2017 Oct 25;13(10):e1006864. doi: 10.1371/journal.pgen.1006864 (PMC5656305; doi:10.1371/journal.pgen.1006864)
Supplement: S5 Table — Alignment and mapping efficiency of trr- and G9a mutant samples. Shown are the total number of reads, and the percentage aligned. Next, the percentage of aligned reads relative to the total number of aligned reads and unambiguous mapped reads are shown. Lastly, the total number of high quality reads that was used for analysis is shown. (XLSX) [file pgen.1006864.s009.xlsx]

## Sheet: Blad1
S5 Table: RNA-seq depth.
	G9a:
		G9a_control_rep1	G9a_control_rep2	G9a_control_rep3	G9a_mutant_rep1	G9a_mutant_rep2	G9a_mutant_rep3
	Total reads	27846570	30106540	29248813	28860120	32595429	32338050
	%aligned	63	69	69	71	79	78
	%aligned reads mapped to exons	68	79	82	87	90	90
	%aligned reads mapped unambiguously to exons	96	96	97	97	97	97
	# reads mapped unambiguously to exons	18114408	21148650	20238511	20413598	25294014	24844234
	trr:
		trr_control_rep1	trr_control_rep2	trr_mutant_rep1	trr_mutant_rep2
	Total reads	34925843	35943996	35890578	34031838
	%aligned	79	80	81	80
	%aligned reads mapped to exons	86	87	88	88
	%aligned reads mapped unambiguously to exons	96	97	97	96
	# reads mapped unambiguously to exons	26711776	27967500	28171883	26382790
