# Supplementary material for: Functional convergence of histone methyltransferases EHMT1 and KMT2C involved in intellectual disability and autism spectrum disorder
Source: PLoS Genet. 2017 Oct 25;13(10):e1006864. doi: 10.1371/journal.pgen.1006864 (PMC5656305; doi:10.1371/journal.pgen.1006864)
Supplement: S6 Table — (XLSX) [file pgen.1006864.s010.xlsx]

## Sheet: Blad1
Table S6: Differential expressed genes in trr mutant (Raw data to Fig 4A).
	baseMean	log2FoldChange	p-value	p-adj
FBgn0031176	352.899	6.129	2.03888e-97	2.23808e-93
FBgn0032505	237.858	5.48122	9.44638e-68	3.45643e-64
FBgn0035208	169.564	4.83879	2.20169e-60	6.04198e-57
FBgn0035735	109.205	4.51932	1.57257e-43	2.46601e-40
FBgn0051813	70.1393	4.14433	8.88767e-35	9.756e-32
FBgn0034352	94.3523	3.79592	7.25051e-32	6.63241e-29
FBgn0000405	355.126	3.79271	1.86831e-50	3.41807e-47
FBgn0033275	54.4338	3.7149	1.30034e-26	8.92117e-24
FBgn0039434	97.0279	3.64021	2.85906e-30	2.24171e-27
FBgn0039444	50.0865	3.41079	1.0295e-21	4.34645e-19
FBgn0039436	49.7392	3.39619	1.21986e-22	5.82189e-20
FBgn0031277	46.3656	3.32749	2.07335e-22	9.48298e-20
FBgn0033721	35.5147	3.24356	8.49073e-20	3.10676e-17
FBgn0030390	48.9011	3.0399	1.17102e-19	4.14654e-17
FBgn0039437	44.3086	3.0127	4.03709e-17	1.26615e-14
FBgn0011823	88.1961	3.01118	8.2169e-26	5.3057e-23
FBgn0030186	190.253	2.9937	1.18876e-31	1.00377e-28
FBgn0000182	35.2283	2.69033	7.84238e-15	1.75685e-12
FBgn0004649	31.5282	2.67782	2.95996e-13	5.41525e-11
FBgn0035621	35.4916	2.62238	1.01918e-12	1.69508e-10
FBgn0003525	183.637	2.52369	2.54322e-25	1.55094e-22
FBgn0032105	53.2687	2.4424	5.45458e-15	1.27393e-12
FBgn0031653	30.5443	2.42163	4.19037e-12	6.66633e-10
FBgn0260991	74.0964	2.28773	1.09373e-16	3.33496e-14
FBgn0038028	87.6506	2.27689	4.62696e-14	9.58304e-12
FBgn0003863	17.547	2.23739	1.17213e-09	1.35437e-07
FBgn0027949	22.9633	2.20144	9.56554e-10	1.12904e-07
FBgn0015625	171.576	2.19815	1.29564e-12	2.12272e-10
FBgn0002962	22.3044	2.19375	1.02852e-09	1.20107e-07
FBgn0263762	15.0218	2.17447	3.66881e-09	3.79929e-07
FBgn0260780	169.772	2.15261	2.00092e-24	1.0982e-21
FBgn0035209	23.661	2.08034	1.15877e-08	1.05122e-06
FBgn0038277	200.484	2.05995	2.31207e-10	3.17245e-08
FBgn0086356	41.9596	2.02739	3.20589e-09	3.38375e-07
FBgn0035257	33.0361	1.98236	3.432e-08	2.72993e-06
FBgn0000251	36.7908	1.96984	3.76284e-09	3.86025e-07
FBgn0034407	4336.28	1.96758	2.21286e-16	6.565e-14
FBgn0011692	29.7117	1.96051	4.96588e-08	3.76529e-06
FBgn0033787	16.2186	1.94111	1.39313e-07	9.26811e-06
FBgn0003655	26.4769	1.94104	1.08555e-07	7.44754e-06
FBgn0010388	4118.93	1.9337	1.15914e-22	5.78356e-20
FBgn0028583	596.958	1.91807	2.05878e-32	2.05447e-29
FBgn0037844	55.6405	1.89896	1.68022e-09	1.90142e-07
FBgn0034816	47.0391	1.88048	6.20985e-09	6.03234e-07
FBgn0031940	661.611	1.84445	4.75141e-41	6.51953e-38
FBgn0028904	42.2534	1.82165	4.90965e-09	4.94434e-07
FBgn0262526	26.7968	1.82088	9.84338e-08	6.79565e-06
FBgn0043575	82.2079	1.80499	4.08132e-10	5.33341e-08
FBgn0039777	18.2125	1.80154	7.8136e-07	4.5142e-05
FBgn0010431	16.0396	1.78107	1.35631e-06	7.4815e-05
FBgn0263037	14.2206	1.76766	1.61499e-06	8.53122e-05
FBgn0004240	1066.62	1.76345	6.57867e-10	8.11393e-08
FBgn0000071	49.3649	1.75447	1.87457e-06	9.75218e-05
FBgn0035315	16.3203	1.74756	2.1233e-06	0.000108407
FBgn0002873	27.5272	1.69014	5.15434e-07	3.10875e-05
FBgn0028537	386.586	1.68483	3.96266e-18	1.31812e-15
FBgn0036995	73.042	1.66978	7.18313e-10	8.76102e-08
FBgn0001120	37.5038	1.65942	2.38213e-06	0.000118857
FBgn0036678	28.0176	1.65332	1.48051e-06	7.979e-05
FBgn0260986	19.7365	1.64877	3.98424e-06	0.000182992
FBgn0038252	55.4993	1.6195	8.04947e-08	5.62796e-06
FBgn0039759	218.618	1.61671	4.48347e-15	1.06989e-12
FBgn0039972	43.0599	1.6009	8.28957e-07	4.76411e-05
FBgn0030539	24.8449	1.59224	7.53708e-06	0.000313388
FBgn0035547	13.415	1.59091	9.63597e-06	0.000388875
FBgn0033728	4398.81	1.57931	4.65073e-72	2.55255e-68
FBgn0003545	16.7353	1.57612	1.87001e-05	0.000649592
FBgn0033271	9.30721	1.57127	1.34708e-05	0.000504671
FBgn0030541	19.7697	1.56272	1.25689e-05	0.000479746
FBgn0003254	71.8538	1.55363	1.91568e-09	2.12409e-07
FBgn0000404	149.799	1.53083	2.34076e-05	0.000780988
FBgn0250816	16.0445	1.52671	2.74537e-05	0.000902272
FBgn0032487	185.35	1.52253	3.40958e-14	7.19749e-12
FBgn0030980	16.3038	1.51075	3.51525e-05	0.00111523
FBgn0001086	86.3739	1.50902	2.95296e-05	0.000961396
FBgn0000140	22.2893	1.50454	2.13844e-05	0.00072005
FBgn0052570	26.6389	1.49983	4.24429e-05	0.001287
FBgn0052198	10.0695	1.49092	3.93957e-05	0.00120913
FBgn0033308	177.902	1.4861	1.97832e-09	2.1716e-07
FBgn0037180	9.01095	1.47984	4.64255e-05	0.00137733
FBgn0260954	388.114	1.46492	9.55702e-16	2.62269e-13
FBgn0037178	7.77555	1.45043	4.99112e-05	0.001461
FBgn0035513	24.0988	1.44997	8.23236e-05	0.00220323
FBgn0034201	12.0969	1.44992	7.66134e-05	0.00208681
FBgn0085241	10.8088	1.42814	0.000100608	0.00258636
FBgn0083978	16.3213	1.42189	9.88461e-05	0.00255302
FBgn0250815	12.379	1.3966	9.17513e-05	0.00239799
FBgn0036679	565.938	1.39146	1.77332e-27	1.29772e-24
FBgn0013308	39.7819	1.39007	4.85548e-06	0.000217545
FBgn0021776	75.1247	1.36346	6.37935e-08	4.69974e-06
FBgn0003900	23.2462	1.36029	8.69034e-05	0.00229865
FBgn0024227	32.5541	1.35809	3.36663e-05	0.00107118
FBgn0037179	7.0027	1.35547	0.000128041	0.00314431
FBgn0035511	21.9217	1.35154	0.000222498	0.00481729
FBgn0039778	14.8966	1.34035	0.000277084	0.00574962
FBgn0024177	7.81765	1.33649	0.000146782	0.00347248
FBgn0033855	60.2032	1.3342	5.92834e-06	0.000257215
FBgn0037424	9.36335	1.33097	0.000145935	0.00345988
FBgn0020633	82.7269	1.32374	2.68173e-08	2.2301e-06
FBgn0000473	2119.27	1.32102	2.92445e-25	1.68956e-22
FBgn0038074	536.911	1.31906	7.56192e-08	5.34779e-06
FBgn0037879	31.8094	1.3156	6.67682e-05	0.00186492
FBgn0026755	44.1307	1.29935	4.42595e-05	0.00132742
FBgn0033307	28.1909	1.29799	0.000424084	0.00801234
FBgn0003023	17.537	1.29749	0.000394518	0.00762434
FBgn0264541	231.094	1.29326	3.42154e-13	6.05778e-11
FBgn0003015	12.5837	1.28882	0.000470632	0.00869719
FBgn0262720	71.0122	1.28832	0.00022686	0.00489243
FBgn0259229	114.255	1.28498	2.55038e-06	0.000126106
FBgn0066365	19.3961	1.27237	0.000432637	0.00813195
FBgn0011761	13.8244	1.24178	0.000588858	0.0104089
FBgn0035779	6.24389	1.24178	0.000363708	0.00712932
FBgn0039251	18.3186	1.2327	0.000620859	0.0108695
FBgn0027521	36.8957	1.22809	0.000252049	0.00534523
FBgn0016684	19.7713	1.22697	0.000565552	0.0100617
FBgn0010425	6.01435	1.22142	0.000437249	0.00817662
FBgn0036948	6.01435	1.22142	0.000437249	0.00817662
FBgn0261632	34.3954	1.21786	0.000198009	0.00437515
FBgn0053300	93.2061	1.2169	1.20511e-07	8.16573e-06
FBgn0037227	23.8609	1.21675	0.000920996	0.0146765
FBgn0010241	86.1714	1.21068	2.47637e-06	0.000123001
FBgn0085822	36.0563	1.20487	0.000139943	0.00333947
FBgn0011653	8.54129	1.19818	0.000813595	0.0133695
FBgn0038530	65.3643	1.18845	0.000491196	0.00903147
FBgn0003065	11.3483	1.18328	0.00122168	0.0184716
FBgn0003022	104.1	1.16783	4.97373e-08	3.76529e-06
FBgn0031000	6.70298	1.16559	0.000668844	0.0114897
FBgn0035918	58.8204	1.16027	0.0012827	0.0191169
FBgn0034819	12.2909	1.1559	0.00170654	0.0230131
FBgn0003124	44.5793	1.15041	0.00135427	0.0196294
FBgn0039051	92.8442	1.14059	2.81615e-06	0.000136782
FBgn0015926	49.3513	1.14023	0.000656199	0.0113613
FBgn0004143	9.45912	1.11926	0.0022865	0.0288494
FBgn0037664	11.6659	1.11048	0.00165637	0.0225303
FBgn0261987	14.3751	1.10965	0.00170137	0.0229999
FBgn0030340	12.7865	1.10871	0.00261209	0.0318234
FBgn0037205	8.56936	1.10318	0.00173292	0.0233115
FBgn0043854	114.97	1.09991	0.000192484	0.00430325
FBgn0003448	10.4458	1.09595	0.00262115	0.0318278
FBgn0004781	5.54122	1.0943	0.0012397	0.0186626
FBgn0261385	220.868	1.09125	4.64815e-08	3.56802e-06
FBgn0022981	5.2415	1.09107	0.00129003	0.0191169
FBgn0029851	167.559	1.08796	8.10463e-09	7.66935e-07
FBgn0040900	169.011	1.08396	1.3431e-08	1.17946e-06
FBgn0028999	35.9175	1.07206	0.000511101	0.00931953
FBgn0041579	2694.21	1.071	0.00218967	0.0280794
FBgn0000045	6067.05	1.06751	2.43609e-15	6.0775e-13
FBgn0036467	4.99792	1.06393	0.00160488	0.0220485
FBgn0024984	18.0779	1.05785	0.00274365	0.0328788
FBgn0005664	240.099	1.0574	4.06004e-08	3.13853e-06
FBgn0261362	1881.79	1.05404	8.68022e-39	1.0587e-35
FBgn0010382	128.341	1.04644	4.67515e-06	0.00021119
FBgn0052073	7.28639	1.046	0.00362068	0.040186
FBgn0040531	423.484	1.04565	1.1666e-13	2.32833e-11
FBgn0260399	21.5705	1.04468	0.00311465	0.0361411
FBgn0014454	336.434	1.04181	2.53911e-13	4.80548e-11
FBgn0052405	5.97735	1.03831	0.00261837	0.0318278
FBgn0004429	5.77588	1.0379	0.00267523	0.0323058
FBgn0040972	636.068	1.03	2.09683e-17	6.76967e-15
FBgn0036601	4.76838	1.02632	0.00214547	0.0276094
FBgn0002562	170.654	1.02435	5.92095e-09	5.80306e-07
FBgn0037889	16.0019	1.01981	0.0046761	0.0479715
FBgn0031719	6.04588	1.01837	0.00300658	0.0351098
FBgn0037430	5.50423	1.01497	0.00322799	0.0371033
FBgn0026320	25.317	1.01357	0.00363576	0.0402722
FBgn0085760	27.7028	1.01293	0.00178937	0.0237795
FBgn0262150	6.74309	1.01095	0.00490549	0.0494938
FBgn0034499	8.96668	1.01037	0.00409225	0.0439536
FBgn0015010	26.315	1.00716	0.00400128	0.0432304
FBgn0034139	220.979	1.00652	3.74099e-10	4.94757e-08
FBgn0030241	91.6957	0.997858	0.000110819	0.00279645
FBgn0036612	25.6163	0.995753	0.00485349	0.0493303
FBgn0000078	1187.58	0.994001	2.41165e-07	1.53911e-05
FBgn0038390	31.5159	0.990539	0.00209774	0.0270905
FBgn0036791	40.0107	0.989636	0.00133194	0.0194932
FBgn0031918	41.7919	0.98266	0.00232323	0.0292455
FBgn0000166	48.8923	0.980727	0.000497268	0.00908237
FBgn0030551	34.1686	0.977236	0.0019196	0.0252051
FBgn0036592	6.08452	0.975544	0.00292171	0.0344607
FBgn0260642	95.0759	0.974913	9.82346e-06	0.000394989
FBgn0052453	4.5248	0.974166	0.00315564	0.0364625
FBgn0035665	5.82691	0.973997	0.00298079	0.0350698
FBgn0032507	772.57	0.973623	1.22768e-09	1.40378e-07
FBgn0036470	5.31168	0.966015	0.00321812	0.0370287
FBgn0024366	142.155	0.954634	1.46577e-06	7.96522e-05
FBgn0030501	33.2833	0.952614	0.00307954	0.0358094
FBgn0051704	199.717	0.949445	3.85547e-07	2.39105e-05
FBgn0083945	98.8898	0.937219	0.000185458	0.00418024
FBgn0033541	4.53883	0.933414	0.00418158	0.0446076
FBgn0030054	427.211	0.924499	3.64638e-11	5.55921e-09
FBgn0262029	75.6599	0.911849	0.000661572	0.011402
FBgn0033702	473.234	0.903258	1.45481e-08	1.24762e-06
FBgn0000826	44.8507	0.895729	0.00359283	0.0399985
FBgn0262599	313.364	0.895468	1.28563e-08	1.14734e-06
FBgn0038819	40.6456	0.881745	0.0028779	0.0340417
FBgn0034530	131.042	0.88145	5.96983e-06	0.000257995
FBgn0033926	2207.56	0.877625	3.41995e-12	5.5207e-10
FBgn0017577	89.4181	0.86265	0.000169529	0.00388501
FBgn0000079	698.174	0.858455	1.27458e-05	0.000484119
FBgn0261989	89.3851	0.85716	0.000253658	0.00536493
FBgn0000927	38.4589	0.848301	0.00449398	0.0466271
FBgn0000996	177.393	0.844837	1.08786e-06	6.11669e-05
FBgn0035806	1607.09	0.842663	6.20164e-20	2.34743e-17
FBgn0032181	79.3203	0.836589	0.000533352	0.00964516
FBgn0037906	899.975	0.835814	1.81169e-13	3.48893e-11
FBgn0030244	256.936	0.833731	1.12235e-05	0.000436309
FBgn0031261	1255.68	0.829554	0.000242571	0.00520059
FBgn0003117	117.279	0.820096	0.000495983	0.00907401
FBgn0028420	2299.77	0.814564	1.72874e-08	1.47104e-06
FBgn0030362	14617.6	0.811427	1.33752e-10	1.8823e-08
FBgn0263830	587.103	0.810409	1.55865e-13	3.05524e-11
FBgn0003046	47.8643	0.803007	0.00447949	0.0465637
FBgn0033367	4129.25	0.792521	3.06929e-16	8.8662e-14
FBgn0033927	470.516	0.789873	5.48916e-10	6.93645e-08
FBgn0038629	50.9854	0.789155	0.00454398	0.0468791
FBgn0016075	14152.5	0.78802	7.18909e-08	5.15782e-06
FBgn0000299	18318.9	0.787206	5.62179e-12	8.81578e-10
FBgn0261341	509.988	0.777873	1.48284e-06	7.979e-05
FBgn0003137	8833.88	0.7735	2.30059e-14	5.05072e-12
FBgn0054054	192.668	0.767671	0.000315347	0.00633985
FBgn0036619	14478.8	0.759441	5.9178e-13	1.015e-10
FBgn0050085	262.658	0.754998	5.57484e-06	0.000245763
FBgn0031434	100.767	0.753849	0.000562012	0.0100149
FBgn0004777	433.574	0.752027	3.63014e-08	2.84629e-06
FBgn0085769	59.0538	0.745109	0.00472665	0.0483665
FBgn0035281	81.6395	0.745065	0.00143634	0.0205029
FBgn0263855	88.7125	0.738573	0.00124621	0.0186626
FBgn0031435	163.341	0.738493	8.07428e-05	0.0021829
FBgn0033724	105.888	0.733814	0.000725624	0.0122165
FBgn0031042	291.52	0.729222	0.00426675	0.0451651
FBgn0260479	262.141	0.729047	7.03629e-05	0.00193093
FBgn0036667	289.833	0.725833	3.03547e-06	0.00014426
FBgn0263706	3494.19	0.72301	2.11091e-06	0.000108278
FBgn0250837	270.353	0.722193	1.09217e-06	6.11669e-05
FBgn0002528	1174.68	0.717421	3.51015e-09	3.66961e-07
FBgn0260653	455.688	0.716193	3.8738e-05	0.00120121
FBgn0029147	330.741	0.714938	4.90472e-05	0.00144729
FBgn0033635	307.119	0.713958	6.08153e-06	0.000259754
FBgn0027580	17778	0.71121	7.14333e-09	6.81847e-07
FBgn0031775	189.894	0.703641	0.00193004	0.0252729
FBgn0014141	3811.62	0.690162	3.99053e-09	4.05593e-07
FBgn0250870	256.745	0.679455	0.000680546	0.0115819
FBgn0000451	82.5602	0.673676	0.00300164	0.0351098
FBgn0050127	2289.13	0.673077	0.000122667	0.00303953
FBgn0031925	1049.41	0.66675	7.38186e-10	8.90447e-08
FBgn0086450	1859.04	0.661105	1.00343e-05	0.000400532
FBgn0037167	844.05	0.647121	3.00583e-05	0.000964996
FBgn0031313	4088.73	0.645467	1.73602e-06	9.11784e-05
FBgn0027073	368.876	0.6448	0.00307181	0.0357574
FBgn0000658	166.382	0.643558	0.00102469	0.0160229
FBgn0000504	938.424	0.641687	1.34324e-05	0.000504671
FBgn0031824	467.348	0.639578	2.73159e-07	1.73322e-05
FBgn0001226	373.604	0.639119	2.29975e-05	0.000771997
FBgn0032322	1089.08	0.63463	0.000202513	0.00444597
FBgn0051036	549.29	0.634408	0.00312907	0.0361936
FBgn0032772	604.077	0.630701	8.66491e-06	0.000353586
FBgn0036522	129.445	0.624099	0.00156878	0.021801
FBgn0030102	563.986	0.623139	6.74085e-05	0.00187739
FBgn0263200	2919.69	0.622512	1.26324e-06	7.00334e-05
FBgn0053926	989.238	0.620801	6.75566e-05	0.00187739
FBgn0014033	841.695	0.617727	7.86589e-06	0.000325826
FBgn0037999	366.914	0.616024	0.000175588	0.00399054
FBgn0037819	2148.44	0.610564	0.000188084	0.00421775
FBgn0259789	990.613	0.609553	6.31617e-10	7.87871e-08
FBgn0028983	478.943	0.608609	0.00298786	0.0350892
FBgn0033807	784.62	0.602628	0.00103891	0.0161761
FBgn0065099	256.877	0.591745	5.42033e-05	0.00155756
FBgn0259101	130.051	0.590092	0.00323401	0.0371336
FBgn0040608	134.932	0.588933	0.00254069	0.0311959
FBgn0023214	402.085	0.585937	0.000291433	0.00591324
FBgn0015919	482.056	0.585211	1.51437e-05	0.000552267
FBgn0014863	10123.5	0.582383	5.16819e-05	0.00150083
FBgn0036333	338.637	-0.580703	0.000382215	0.00743896
FBgn0025684	416.961	-0.58149	0.00369356	0.0407889
FBgn0036909	263.119	-0.582954	0.000283502	0.00584852
FBgn0032470	194.468	-0.584303	0.00159834	0.0219862
FBgn0038519	1487.12	-0.584466	7.62873e-10	9.10224e-08
FBgn0037892	488.338	-0.586847	0.000111093	0.00279694
FBgn0038471	239.592	-0.587686	0.00109917	0.0169263
FBgn0033891	388.111	-0.591052	5.04693e-06	0.000224292
FBgn0261067	654.552	-0.592488	6.95123e-08	5.05322e-06
FBgn0002283	782.886	-0.593981	3.0074e-08	2.44535e-06
FBgn0032160	1139.9	-0.595589	3.75537e-05	0.00117727
FBgn0051445	597.532	-0.596565	0.00133849	0.0194932
FBgn0034972	108.201	-0.597416	0.0041258	0.0442274
FBgn0039555	995.95	-0.597463	3.42824e-08	2.72993e-06
FBgn0039137	569.126	-0.599333	0.000286159	0.0058665
FBgn0051200	4395.27	-0.600105	0.00319759	0.036831
FBgn0040389	501.019	-0.60178	0.000133583	0.00323798
FBgn0034063	234.586	-0.606241	0.00431799	0.0454078
FBgn0030367	1853.02	-0.608067	0.000264803	0.00553665
FBgn0031969	895.161	-0.609177	0.0015658	0.021801
FBgn0040931	7974.87	-0.609317	0.0014581	0.0207028
FBgn0017482	376.473	-0.610214	5.8064e-05	0.00164695
FBgn0004511	117.261	-0.610249	0.00246191	0.0306747
FBgn0034117	1247.49	-0.611874	0.000396748	0.00764236
FBgn0039265	409.822	-0.614234	5.75943e-05	0.00163786
FBgn0032343	276.219	-0.615189	2.10817e-05	0.000712043
FBgn0029503	191.117	-0.615325	0.0018376	0.0243321
FBgn0032820	3031.84	-0.61611	0.00192809	0.0252729
FBgn0039260	2561.83	-0.618556	5.19635e-05	0.00150502
FBgn0027518	380.679	-0.621359	0.00148542	0.0209852
FBgn0034398	7186.02	-0.621508	0.00173803	0.0233518
FBgn0034200	5612.19	-0.623719	6.30045e-05	0.0017688
FBgn0031684	1499.64	-0.627937	0.000826123	0.0135147
FBgn0037022	249.144	-0.628904	0.00184951	0.0244604
FBgn0037822	671.026	-0.629228	0.000343566	0.00680745
FBgn0259918	3741.77	-0.631467	3.17467e-06	0.000149564
FBgn0032101	443.958	-0.634498	0.00432028	0.0454078
FBgn0034058	593.543	-0.634905	3.82235e-06	0.000177038
FBgn0030773	17003.1	-0.636678	0.000677407	0.0115644
FBgn0025336	794.195	-0.63742	0.00362431	0.040186
FBgn0039084	390.43	-0.637432	0.000519831	0.00944733
FBgn0035027	782.983	-0.638372	0.000528613	0.00959105
FBgn0001247	1166.87	-0.639677	4.7229e-05	0.00139739
FBgn0021738	255.501	-0.640554	0.00159241	0.0219862
FBgn0038194	2589.35	-0.64077	1.84495e-05	0.000644969
FBgn0038588	438.56	-0.642533	0.000421382	0.00798879
FBgn0003449	658.916	-0.642754	0.00113574	0.0174121
FBgn0264691	415.936	-0.642936	0.00176813	0.0235543
FBgn0034471	4687.87	-0.643253	2.91326e-07	1.83787e-05
FBgn0039459	377.986	-0.643826	4.26409e-07	2.60038e-05
FBgn0039339	538.069	-0.645021	5.84454e-05	0.00165349
FBgn0000477	2748.22	-0.646344	3.0358e-06	0.00014426
FBgn0010416	587.602	-0.646457	0.00179625	0.0238422
FBgn0015663	149.069	-0.648821	0.00443766	0.0463043
FBgn0028855	624.829	-0.648919	0.000147864	0.00349055
FBgn0034479	1979.46	-0.655014	8.39584e-06	0.000345173
FBgn0050467	186.628	-0.656311	0.00145977	0.0207028
FBgn0024945	667.777	-0.656917	0.000898026	0.0144117
FBgn0039302	1715.38	-0.657277	0.00486778	0.0494298
FBgn0036918	437.451	-0.657836	0.000319552	0.00640095
FBgn0036258	2341.39	-0.664699	0.00130494	0.019279
FBgn0016715	559.276	-0.664716	0.000234411	0.00504536
FBgn0086254	3288.89	-0.670695	0.000300721	0.00606805
FBgn0050156	101.533	-0.67084	0.00145162	0.0206672
FBgn0260858	954.773	-0.671542	6.2022e-05	0.00174568
FBgn0027578	804.224	-0.674448	0.00430156	0.0454021
FBgn0036888	1284.11	-0.674796	2.96905e-05	0.000961396
FBgn0025629	842.408	-0.678562	9.80008e-09	9.11657e-07
FBgn0086710	16046.9	-0.682412	0.00131715	0.0193812
FBgn0038547	144.904	-0.682475	0.00420649	0.0447682
FBgn0045866	747.325	-0.683551	0.00168138	0.022814
FBgn0033750	191.055	-0.684462	0.00128132	0.0191169
FBgn0026376	1235.53	-0.685933	6.50461e-05	0.00182146
FBgn0260439	4800.54	-0.68645	7.42662e-08	5.29364e-06
FBgn0037573	919.784	-0.68757	1.80699e-05	0.000634852
FBgn0034405	2635.54	-0.69036	0.00382215	0.0419557
FBgn0032157	551.699	-0.691706	0.00193398	0.0252729
FBgn0260861	177.116	-0.692945	0.000825932	0.0135147
FBgn0038704	694.545	-0.693518	0.00275058	0.0328901
FBgn0036991	243.556	-0.695618	0.00116545	0.017793
FBgn0036509	906.468	-0.696139	0.0038208	0.0419557
FBgn0034229	17008.7	-0.696881	2.01439e-07	1.3084e-05
FBgn0037553	415.457	-0.696997	3.60664e-05	0.00113765
FBgn0036046	1101.32	-0.702175	2.69872e-06	0.000132249
FBgn0051710	168.959	-0.702992	0.00144682	0.0206257
FBgn0263697	359.659	-0.704956	9.9454e-05	0.00256269
FBgn0004648	9928.39	-0.710398	0.000374472	0.00730121
FBgn0036529	175.208	-0.712634	0.000659076	0.0113932
FBgn0063368	127.973	-0.71498	0.000876251	0.0141658
FBgn0037973	440.63	-0.717605	7.60003e-08	5.34779e-06
FBgn0037894	290.345	-0.717664	0.00252511	0.0310742
FBgn0038106	523.644	-0.719455	0.00021438	0.0046599
FBgn0086673	139.86	-0.719937	0.000369562	0.00721829
FBgn0033500	420.282	-0.721614	5.06787e-05	0.00147952
FBgn0036580	495.204	-0.72489	7.01355e-09	6.75331e-07
FBgn0035169	394.87	-0.726684	0.00399621	0.0432181
FBgn0039942	357.417	-0.726735	8.19412e-05	0.00219919
FBgn0038857	394.92	-0.729649	0.000283265	0.00584852
FBgn0035076	1371.97	-0.729914	5.49759e-10	6.93645e-08
FBgn0004597	159.774	-0.730882	0.00159612	0.0219862
FBgn0014022	192.849	-0.733151	0.00128944	0.0191169
FBgn0015036	193.972	-0.734206	0.00251727	0.0310742
FBgn0024833	1465.37	-0.736239	0.000412134	0.00782698
FBgn0024248	569.682	-0.736438	0.00140845	0.0202364
FBgn0035725	281.607	-0.738034	3.70234e-07	2.30912e-05
FBgn0037896	504.656	-0.742305	5.51943e-05	0.00157942
FBgn0036022	14699.3	-0.744576	1.23829e-08	1.11415e-06
FBgn0035649	898.633	-0.744943	0.00124338	0.0186626
FBgn0040653	131064	-0.74504	2.6452e-14	5.69341e-12
FBgn0085359	1650.09	-0.747256	1.09064e-10	1.59626e-08
FBgn0051360	284.48	-0.749525	7.20373e-05	0.00197195
FBgn0033902	2207.87	-0.750751	0.000440994	0.00823264
FBgn0033468	380.666	-0.754235	2.77633e-06	0.000135448
FBgn0037817	225.942	-0.754391	0.000431874	0.00813153
FBgn0052195	148.975	-0.754452	0.000810087	0.0133318
FBgn0025592	1109.51	-0.75765	0.0032492	0.0372691
FBgn0034093	364.84	-0.757981	0.000547406	0.00985062
FBgn0082585	1319.89	-0.758752	1.79983e-05	0.000634852
FBgn0029925	409.185	-0.765046	3.50333e-08	2.76662e-06
FBgn0011726	1894.22	-0.766296	0.00209125	0.0270385
FBgn0022029	499.025	-0.771356	0.00124406	0.0186626
FBgn0035152	327.936	-0.773621	0.00165221	0.0225016
FBgn0040954	918.39	-0.775483	2.75496e-13	5.12562e-11
FBgn0054003	196.848	-0.777299	1.08167e-05	0.000428646
FBgn0016122	3993.22	-0.779147	0.000749754	0.0125842
FBgn0020249	1113.53	-0.783476	0.000133625	0.00323798
FBgn0036366	203.992	-0.78474	0.00175257	0.0234896
FBgn0029665	385.997	-0.784913	1.77227e-06	9.2639e-05
FBgn0033209	728.422	-0.785535	0.00077202	0.0128207
FBgn0028530	198.458	-0.787736	0.000297019	0.00601546
FBgn0035541	478.546	-0.788652	0.00021435	0.0046599
FBgn0035982	901.106	-0.788932	0.000287379	0.00586955
FBgn0035900	429.98	-0.791503	0.00451931	0.0467973
FBgn0022344	1485.59	-0.794236	0.000965047	0.0152203
FBgn0035082	639.905	-0.796658	0.00125175	0.01872
FBgn0031081	2219.05	-0.800876	0.000287676	0.00586955
FBgn0034974	117.555	-0.801171	0.00390003	0.0425977
FBgn0032015	500.582	-0.803546	2.75414e-08	2.2731e-06
FBgn0034191	102.987	-0.804987	0.00341051	0.038473
FBgn0038234	316.871	-0.807263	0.00368672	0.0407544
FBgn0036436	159.354	-0.81066	0.00104687	0.0162309
FBgn0037643	9476.72	-0.812124	0.00317782	0.0366803
FBgn0035948	232.055	-0.818245	2.94052e-06	0.000140952
FBgn0039678	1693.17	-0.819792	0.00140707	0.0202364
FBgn0016701	992.094	-0.822806	0.000766336	0.012749
FBgn0052523	1757.47	-0.823659	2.46192e-22	1.08098e-19
FBgn0030262	1563.13	-0.824083	0.00155283	0.0217098
FBgn0050022	448.858	-0.83324	4.46479e-05	0.00133542
FBgn0051155	220.589	-0.836142	0.00040036	0.00767555
FBgn0039589	184.67	-0.837207	0.0028619	0.0339256
FBgn0032763	225.83	-0.838097	0.000617181	0.0108224
FBgn0035028	409.145	-0.838679	0.000921208	0.0146765
FBgn0015034	135.789	-0.839051	0.000598434	0.0105611
FBgn0037656	255.148	-0.840745	0.000203089	0.00444971
FBgn0035090	3781.66	-0.840827	1.36321e-08	1.18761e-06
FBgn0032849	176.41	-0.843349	0.00039348	0.0076177
FBgn0035155	268.045	-0.847629	0.000280491	0.00580934
FBgn0003079	716.074	-0.852231	7.01023e-05	0.0019286
FBgn0034474	1515.25	-0.852393	2.01108e-05	0.000689864
FBgn0036571	401.697	-0.852576	1.80772e-05	0.000634852
FBgn0259704	124.133	-0.853432	1.40714e-05	0.00052183
FBgn0026402	160.314	-0.854985	0.00225731	0.0285796
FBgn0032447	367.919	-0.855763	0.000516842	0.00940859
FBgn0039259	497.664	-0.856156	0.00034684	0.0068476
FBgn0037834	360.592	-0.862236	0.00403258	0.0433977
FBgn0040735	2865.11	-0.862311	2.84693e-18	9.76586e-16
FBgn0033359	88.8084	-0.867811	0.000577337	0.0102217
FBgn0033742	114.335	-0.868365	0.000869814	0.0140825
FBgn0033437	423.233	-0.869566	0.000283981	0.00584852
FBgn0040773	1224.77	-0.870325	0.00376502	0.041453
FBgn0036876	289.949	-0.873059	0.00472728	0.0483665
FBgn0037543	191.424	-0.874682	0.000155709	0.00361564
FBgn0032922	123.396	-0.875809	0.00331417	0.0378166
FBgn0040491	405.655	-0.8767	3.27278e-06	0.000152874
FBgn0010078	46459.4	-0.87786	1.09912e-51	2.41302e-48
FBgn0039965	518.119	-0.881521	0.00227902	0.0287989
FBgn0039611	869.814	-0.882568	0.000136857	0.00329448
FBgn0038460	590.118	-0.882704	3.18061e-11	4.9174e-09
FBgn0020415	3315.75	-0.886688	5.26319e-11	7.91424e-09
FBgn0031980	24781.2	-0.886893	2.55856e-05	0.000848765
FBgn0034500	945.348	-0.890621	2.87096e-06	0.00013883
FBgn0032704	1188.3	-0.891699	1.03565e-13	2.10525e-11
FBgn0086691	3514.92	-0.892295	1.10656e-07	7.54455e-06
FBgn0031436	2426.26	-0.898005	4.38165e-05	0.00132083
FBgn0037028	1434.71	-0.898957	0.000630483	0.0110204
FBgn0035829	234.149	-0.901796	1.0671e-06	6.03792e-05
FBgn0030460	608.85	-0.902938	1.31996e-07	8.83488e-06
FBgn0039629	495.306	-0.905364	0.00395221	0.042947
FBgn0004047	52486.9	-0.907128	1.13134e-08	1.0349e-06
FBgn0014865	2717.95	-0.909452	0.00421295	0.0447682
FBgn0014903	495.272	-0.909759	1.29587e-05	0.000490511
FBgn0041627	202.143	-0.910563	3.96889e-08	3.08982e-06
FBgn0036768	197.101	-0.912213	6.00422e-05	0.0016943
FBgn0036063	170.689	-0.914525	0.00233894	0.0293825
FBgn0025686	90.2188	-0.919981	0.00145913	0.0207028
FBgn0044872	212.898	-0.924452	0.000398941	0.00766932
FBgn0039930	351.991	-0.92475	0.000158936	0.00367294
FBgn0038437	385.922	-0.926012	0.00110712	0.0170207
FBgn0037920	76.2976	-0.928588	0.000114792	0.00286381
FBgn0033574	520.098	-0.928669	2.88417e-09	3.07375e-07
FBgn0034066	3235.11	-0.931959	0.00432692	0.0454078
FBgn0031505	7407.9	-0.932411	0.000101402	0.00260068
FBgn0050054	836.838	-0.936106	0.00136703	0.0197446
FBgn0033100	280.349	-0.937374	0.00312451	0.036179
FBgn0036772	92.6622	-0.939107	0.000289912	0.0059042
FBgn0036920	813.893	-0.941707	1.26351e-10	1.80124e-08
FBgn0031970	281.474	-0.949769	0.000492012	0.00903147
FBgn0038302	53.3746	-0.951726	0.00463509	0.0476399
FBgn0037798	320.275	-0.952906	1.11871e-05	0.000436309
FBgn0261286	159.386	-0.952986	0.00347313	0.0389423
FBgn0038692	154.426	-0.953274	0.000201932	0.00444211
FBgn0030695	198.606	-0.954014	0.00107483	0.0165941
FBgn0019949	493.079	-0.955025	0.000452408	0.00841709
FBgn0032682	242.185	-0.958644	4.2949e-05	0.00129876
FBgn0050491	177.542	-0.958978	3.19468e-06	0.000149863
FBgn0085452	497.877	-0.960638	3.12702e-13	5.6271e-11
FBgn0003388	156.738	-0.962213	0.000106655	0.00270381
FBgn0013435	314.22	-0.965536	1.12486e-05	0.000436309
FBgn0262512	1313.18	-0.966706	1.47123e-05	0.000538322
FBgn0263241	398.542	-0.968611	0.00375946	0.0414334
FBgn0039139	72.8174	-0.969391	0.000362331	0.00711505
FBgn0004580	3399.11	-0.96969	8.27878e-05	0.00220573
FBgn0034705	70.5916	-0.975595	0.0027249	0.0327007
FBgn0036015	6347.86	-0.978217	4.30926e-21	1.68939e-18
FBgn0039613	97.4663	-0.982134	0.000235756	0.00506437
FBgn0063449	398.498	-0.984853	7.94737e-06	0.000327964
FBgn0038540	105.056	-0.987683	0.00472782	0.0483665
FBgn0037688	306.357	-0.990116	1.61656e-06	8.53122e-05
FBgn0037535	142.291	-0.991317	0.000207055	0.00452759
FBgn0086558	12669.6	-0.998723	0.0040687	0.0437435
FBgn0033186	75.3061	-1.0005	0.00176724	0.0235543
FBgn0004003	85.6038	-1.00155	0.00149338	0.0210452
FBgn0030261	750.884	-1.01152	0.000550764	0.00989483
FBgn0031483	928.454	-1.01517	0.00103481	0.0161351
FBgn0034275	295.442	-1.01841	2.89082e-06	0.000139178
FBgn0035469	484.142	-1.01926	0.00106706	0.0164973
FBgn0035122	311.626	-1.01947	0.00400762	0.0432422
FBgn0261599	14842.8	-1.02148	0.00269788	0.0324366
FBgn0033067	1015.93	-1.02272	0.000198091	0.00437515
FBgn0038871	264.655	-1.02482	0.000212777	0.00464345
FBgn0035099	294.752	-1.02615	4.22224e-05	0.00128386
FBgn0262108	360.425	-1.02682	1.43403e-05	0.000528235
FBgn0083027	47.1967	-1.02701	0.00188532	0.024874
FBgn0038020	352.086	-1.02898	0.0017274	0.0232658
FBgn0000559	24185.6	-1.02991	3.79083e-05	0.00117881
FBgn0042092	126.327	-1.03689	1.4285e-06	7.84032e-05
FBgn0031379	673.226	-1.03707	0.000753952	0.0126202
FBgn0042119	5534.02	-1.03865	2.23638e-15	5.70901e-13
FBgn0034558	49.9815	-1.04259	0.000286048	0.0058665
FBgn0050083	215.981	-1.0435	6.82629e-08	4.99548e-06
FBgn0033712	100.423	-1.04646	0.00104592	0.0162309
FBgn0038976	482.324	-1.04691	0.00266554	0.0323058
FBgn0052448	748.988	-1.05036	1.90538e-08	1.59659e-06
FBgn0030969	195.071	-1.05118	0.000275734	0.00574332
FBgn0015033	324.68	-1.05314	0.000166849	0.00383963
FBgn0034356	231.952	-1.05731	1.18035e-05	0.000454623
FBgn0020765	11.669	-1.05753	0.00403027	0.0433977
FBgn0262563	1096.38	-1.07054	0.00281311	0.0334194
FBgn0036183	244.345	-1.07703	0.000133341	0.00323798
FBgn0033051	59.0258	-1.07843	0.000560568	0.0100055
FBgn0004045	57879.3	-1.08056	6.94388e-11	1.03004e-08
FBgn0000406	8575.61	-1.08693	0.000793137	0.0131514
FBgn0003076	2734.79	-1.0878	6.94845e-05	0.00191641
FBgn0031876	93.7461	-1.08967	5.53955e-05	0.00157942
FBgn0052581	509.567	-1.09078	1.30327e-08	1.15371e-06
FBgn0029526	177.777	-1.10136	6.31383e-08	4.6829e-06
FBgn0033303	11.1736	-1.10223	0.00278182	0.0331193
FBgn0031247	118.84	-1.10231	0.00276552	0.0330328
FBgn0037883	129.74	-1.10711	0.000484093	0.00891591
FBgn0037602	233.838	-1.11613	0.000137972	0.00331404
FBgn0033381	225.134	-1.12287	9.29984e-05	0.0024248
FBgn0053126	347.671	-1.12628	0.00154212	0.0215916
FBgn0037669	257.993	-1.13252	4.30826e-06	0.000197049
FBgn0011241	593.197	-1.13321	1.01777e-08	9.38826e-07
FBgn0031692	2116.8	-1.13407	3.69149e-10	4.94164e-08
FBgn0037368	119.087	-1.13683	1.98095e-07	1.29434e-05
FBgn0030425	1010.34	-1.13683	1.52091e-06	8.1044e-05
FBgn0039111	104.252	-1.14314	0.00138136	0.0198992
FBgn0013347	1321.34	-1.14503	0.00115104	0.0176219
FBgn0031412	5.70343	-1.14922	0.000807629	0.0133313
FBgn0038830	467.293	-1.15116	1.94713e-06	0.000100819
FBgn0028436	295.858	-1.15753	1.10539e-05	0.000434906
FBgn0038398	5319.76	-1.1593	5.69094e-15	1.30145e-12
FBgn0053267	74.5287	-1.16083	0.000102189	0.00261476
FBgn0037544	158.404	-1.16307	8.31908e-05	0.0022111
FBgn0032799	229.847	-1.17027	0.000327524	0.0065487
FBgn0036815	223.813	-1.17415	2.16429e-06	0.000108979
FBgn0037603	430.92	-1.17905	0.00135003	0.0196023
FBgn0032008	1904.46	-1.18339	0.00012726	0.00313918
FBgn0067905	3405.51	-1.18402	4.13687e-13	7.20801e-11
FBgn0051450	293.91	-1.18737	1.69341e-05	0.000609461
FBgn0034218	679.149	-1.19894	1.59977e-15	4.18112e-13
FBgn0037435	73.2068	-1.1991	0.000599745	0.0105673
FBgn0033302	42.9525	-1.19929	8.09367e-05	0.0021829
FBgn0011476	263.499	-1.20294	0.000243464	0.00520955
FBgn0034062	222.151	-1.21038	1.22559e-07	8.25353e-06
FBgn0029856	1138.11	-1.2104	0.000469028	0.00868216
FBgn0030815	17.3906	-1.21281	0.000666963	0.0114753
FBgn0083942	43.9605	-1.21654	0.000680421	0.0115819
FBgn0063495	111.738	-1.22468	0.000836355	0.0136414
FBgn0037184	139.381	-1.2251	0.000194549	0.00432072
FBgn0262570	22.591	-1.22698	0.00045982	0.00854052
FBgn0260860	434.407	-1.2385	6.01716e-08	4.49322e-06
FBgn0040582	2714.38	-1.24919	2.67839e-06	0.000131842
FBgn0052695	448.381	-1.25932	5.47944e-07	3.28677e-05
FBgn0036620	1460.89	-1.2628	1.76626e-09	1.9784e-07
FBgn0000564	7.18241	-1.27649	0.000259832	0.0054535
FBgn0001491	283.675	-1.28845	3.50572e-07	2.19899e-05
FBgn0032509	440.893	-1.29319	5.5643e-09	5.50264e-07
FBgn0263029	367.885	-1.30255	4.12639e-05	0.0012582
FBgn0262286	12.3808	-1.30313	0.000269733	0.00562901
FBgn0038765	58.2745	-1.30589	0.00034801	0.00685837
FBgn0039576	13.1565	-1.30622	0.000390004	0.00756374
FBgn0038788	543.113	-1.31194	9.62886e-05	0.00249283
FBgn0063497	437.498	-1.31499	0.000139187	0.00332867
FBgn0031651	507.984	-1.32269	0.000111462	0.00279981
FBgn0034253	547.227	-1.3394	1.54301e-21	6.27321e-19
FBgn0015793	471.031	-1.34206	0.000114043	0.00285161
FBgn0038789	10.6655	-1.38471	0.000110347	0.00279098
FBgn0031601	133.744	-1.41777	2.55936e-05	0.000848765
FBgn0034579	202.395	-1.42458	2.21076e-06	0.00011081
FBgn0083953	640.837	-1.44539	3.85635e-06	0.000177862
FBgn0017414	127.604	-1.44621	6.29378e-06	0.000266744
FBgn0031977	537.693	-1.44816	2.32162e-09	2.52321e-07
FBgn0011293	44.2271	-1.4505	6.05998e-06	0.000259754
FBgn0030159	711.626	-1.45464	1.33119e-05	0.000502148
FBgn0038183	304.001	-1.46	3.00655e-05	0.000964996
FBgn0000337	38.0603	-1.48785	5.99669e-06	0.00025814
FBgn0036118	168.6	-1.50732	3.7149e-05	0.00116844
FBgn0035854	169.438	-1.58691	2.84628e-09	3.0631e-07
FBgn0037898	170.279	-1.59913	3.30278e-15	8.05658e-13
FBgn0053054	105.06	-1.6022	7.12602e-06	0.000297423
FBgn0032816	447.09	-1.64643	1.43739e-06	7.84986e-05
FBgn0260940	398.559	-1.72878	4.9999e-09	4.98945e-07
FBgn0052856	209.45	-1.79563	2.11374e-07	1.36486e-05
FBgn0085320	217.665	-1.8319	7.10576e-08	5.13158e-06
FBgn0034460	25.5716	-1.83277	2.34487e-07	1.50524e-05
FBgn0034511	2559.38	-2.0066	5.68929e-24	2.97387e-21
FBgn0036213	14598.9	-2.02182	9.34932e-16	2.62269e-13
FBgn0261807	22.0692	-2.06739	8.85806e-09	8.31068e-07
FBgn0015035	2776.33	-2.27299	1.04413e-15	2.79547e-13
