# Supplementary material for: Functional convergence of histone methyltransferases EHMT1 and KMT2C involved in intellectual disability and autism spectrum disorder
Source: PLoS Genet. 2017 Oct 25;13(10):e1006864. doi: 10.1371/journal.pgen.1006864 (PMC5656305; doi:10.1371/journal.pgen.1006864)
Supplement: S7 Table — (XLSX) [file pgen.1006864.s011.xlsx]

## Sheet: Blad1
S7 Table: Differential expressed genes in G9a mutant (Raw data to Fig 4C).
	baseMean	log2FoldChange	pvalue	padj
FBgn0052475	245.133	4.77696	7.749e-78	5.89937e-75
FBgn0038676	877.976	4.30531	8.83794e-104	2.18673e-100
FBgn0033362	36.74	4.06531	1.22032e-20	8.94627e-19
FBgn0034499	194.648	4.00251	1.40435e-38	3.0215e-36
FBgn0032289	43.6968	3.46352	5.70852e-17	3.19193e-15
FBgn0030300	230.423	3.21043	2.95345e-58	1.71943e-55
FBgn0038291	1420.9	3.20177	1.67969e-180	1.66239e-176
FBgn0035943	1082.78	3.09934	9.32027e-103	1.84486e-99
FBgn0038290	949.264	3.03284	8.39425e-109	2.76926e-105
FBgn0035941	57.9876	3.0322	1.64083e-16	8.87394e-15
FBgn0038727	28.3966	3.00697	2.3395e-12	8.32878e-11
FBgn0261429	76.012	2.99267	2.3788e-16	1.25229e-14
FBgn0086673	293.038	2.96745	3.91395e-45	1.1393e-42
FBgn0023496	44.0763	2.963	2.167e-14	9.53189e-13
FBgn0030001	131.945	2.60416	3.15984e-15	1.49631e-13
FBgn0261277	1618.61	2.57662	3.00102e-78	2.47509e-75
FBgn0035861	20.9343	2.53558	1.72826e-08	3.67051e-07
FBgn0032609	399.996	2.48645	1.95283e-26	2.27379e-24
FBgn0037229	373.38	2.26182	2.50136e-32	3.92952e-30
FBgn0037415	18.4779	2.19209	9.95611e-07	1.56654e-05
FBgn0031426	97.2363	2.17566	2.85446e-11	8.856e-10
FBgn0036595	28.8241	2.11393	1.22414e-06	1.90193e-05
FBgn0262111	314.108	2.02168	2.24408e-32	3.5822e-30
FBgn0000276	64.1087	1.98503	8.68309e-06	0.000109334
FBgn0032507	1029.52	1.93787	4.03772e-25	4.25121e-23
FBgn0034785	13.6718	1.89231	0.000105736	0.00101402
FBgn0032908	34.3119	1.87093	1.90953e-07	3.39294e-06
FBgn0262102	40.8538	1.79225	0.00013065	0.00121755
FBgn0038292	107.558	1.74499	1.57062e-12	5.63203e-11
FBgn0030349	6443.39	1.66256	7.3932e-118	3.65852e-114
FBgn0033696	98.4815	1.61554	7.01195e-08	1.33713e-06
FBgn0032478	44.7865	1.60474	2.96028e-06	4.17349e-05
FBgn0032104	17.2085	1.59038	0.000467282	0.00365588
FBgn0032637	61.3667	1.58904	2.18509e-05	0.000252988
FBgn0051954	24.2278	1.57464	0.000119701	0.00112934
FBgn0039255	13.6736	1.57212	0.00107187	0.00731606
FBgn0052243	54.3656	1.56786	5.08707e-07	8.36324e-06
FBgn0037751	98.8249	1.55982	1.23507e-10	3.5328e-09
FBgn0036380	238.096	1.5571	1.47272e-17	8.37675e-16
FBgn0030591	55.5083	1.55427	1.85289e-07	3.29822e-06
FBgn0032406	31.0447	1.53663	0.000942409	0.00651328
FBgn0261526	17.2617	1.47067	0.000576	0.00435498
FBgn0033359	123.261	1.45218	1.56293e-11	5.00593e-10
FBgn0032230	719.198	1.44617	1.40613e-24	1.37787e-22
FBgn0050082	435.603	1.43083	1.1199e-08	2.44134e-07
FBgn0263869	24.159	1.42478	0.0021425	0.0132859
FBgn0031302	197.325	1.42127	6.74678e-10	1.73888e-08
FBgn0033154	13.2739	1.41482	0.00200892	0.0125519
FBgn0040965	55.8272	1.41454	7.50719e-06	9.63666e-05
FBgn0038487	14.5364	1.40758	0.00182271	0.0115047
FBgn0034931	261.534	1.3789	2.87485e-12	9.9833e-11
FBgn0033697	58.8461	1.37668	6.4824e-06	8.42712e-05
FBgn0262828	127.487	1.37429	7.21941e-06	9.27928e-05
FBgn0004777	369.201	1.36447	8.33993e-16	4.21124e-14
FBgn0038993	35.7263	1.36026	0.000714653	0.0052392
FBgn0063368	121.107	1.36009	5.8423e-08	1.13598e-06
FBgn0262577	55.8078	1.34807	6.93021e-06	8.91916e-05
FBgn0034380	367.961	1.34299	3.1581e-11	9.73698e-10
FBgn0053092	58.7033	1.33611	0.0017096	0.0109443
FBgn0262095	16.7595	1.33372	0.00698078	0.0349463
FBgn0052121	346.528	1.32902	1.3074e-12	4.72239e-11
FBgn0085419	3364.3	1.32239	2.06518e-54	1.07574e-51
FBgn0051115	41.7713	1.31425	0.000965304	0.00665046
FBgn0035942	407.266	1.30681	1.69888e-20	1.22729e-18
FBgn0051909	12.1759	1.29746	0.00659422	0.0332975
FBgn0032848	47.4018	1.29488	0.000521057	0.0040038
FBgn0033423	154.855	1.27848	1.90877e-06	2.81738e-05
FBgn0053170	208.157	1.25877	2.82931e-05	0.000320019
FBgn0038163	31.6651	1.25876	0.00446022	0.0242099
FBgn0037292	730	1.25466	1.24115e-33	2.04728e-31
FBgn0039852	14.8962	1.25217	0.00482771	0.0257573
FBgn0037323	13.6501	1.24683	0.0106327	0.0492661
FBgn0038921	64.1781	1.24383	0.00498471	0.0264813
FBgn0054057	59.8561	1.24113	2.36481e-05	0.00027278
FBgn0051274	31.5814	1.23108	0.000354459	0.0028929
FBgn0036619	7253.51	1.22066	6.81562e-11	1.99717e-09
FBgn0033422	70.4198	1.19889	6.57665e-05	0.000664174
FBgn0262886	36.2822	1.19442	0.00521989	0.0274794
FBgn0069969	651.558	1.17066	3.28348e-05	0.000364721
FBgn0039149	846.427	1.15952	0.000314083	0.00263654
FBgn0032620	20.0351	1.15799	0.00446302	0.0242099
FBgn0033137	34.074	1.15413	0.000883526	0.00618406
FBgn0034022	50.2152	1.1527	0.000330257	0.00273519
FBgn0030629	179.722	1.1481	3.03933e-11	9.40009e-10
FBgn0053126	509.82	1.1463	6.09074e-17	3.38652e-15
FBgn0038490	44.0758	1.13207	0.00021878	0.00192639
FBgn0038395	61.3463	1.12258	0.00044499	0.00351763
FBgn0038221	37.0581	1.11542	0.00341215	0.0193858
FBgn0039479	315.428	1.11222	2.79233e-08	5.69807e-07
FBgn0053169	167.083	1.1107	4.97429e-05	0.000525406
FBgn0261505	16.3372	1.10822	0.00812116	0.0393996
FBgn0025686	187.239	1.09836	5.18349e-09	1.16329e-07
FBgn0046692	130.602	1.08072	0.00292887	0.0171015
FBgn0037046	80.0618	1.06577	5.32601e-05	0.000556029
FBgn0031986	31.3629	1.05977	0.00398115	0.0220736
FBgn0039449	29.3926	1.05751	0.00240866	0.0146249
FBgn0038914	167.167	1.04912	0.00253544	0.0152284
FBgn0034218	1565.71	1.04663	1.48476e-10	4.2105e-09
FBgn0038952	62.7726	1.03159	0.00856151	0.0411526
FBgn0085732	23.576	1.02364	0.010288	0.0479604
FBgn0085212	136.964	1.01894	0.000795548	0.00568486
FBgn0032362	39.0109	1.01607	0.00246937	0.0149112
FBgn0038205	149.759	1.0057	4.98e-05	0.000525448
FBgn0262108	285.339	1.00497	9.13118e-10	2.27636e-08
FBgn0053200	223.881	1.00094	0.00070159	0.00515489
FBgn0264702	69.811	0.998335	0.000383725	0.00309009
FBgn0010109	39.0893	0.995244	0.00769834	0.0376621
FBgn0020765	145.55	0.993637	0.000651507	0.00482632
FBgn0000711	3306.33	0.990416	2.58675e-11	8.05064e-10
FBgn0264462	155.042	0.988734	5.79713e-06	7.6601e-05
FBgn0039920	524.78	0.986297	2.31935e-08	4.81228e-07
FBgn0039523	56.7782	0.984784	0.000485006	0.00378258
FBgn0034030	132.051	0.982606	6.19862e-06	8.09338e-05
FBgn0043783	4072.83	0.981071	5.61442e-06	7.44852e-05
FBgn0030257	375.951	0.974852	3.82015e-07	6.3973e-06
FBgn0034362	268.575	0.972031	3.78304e-11	1.15202e-09
FBgn0036150	76.9534	0.970955	0.000847452	0.00598233
FBgn0260026	69.3829	0.96402	0.000452911	0.00356564
FBgn0262035	129.457	0.961098	0.00174406	0.011086
FBgn0052407	126.622	0.960145	9.9587e-05	0.00096534
FBgn0036062	51.5229	0.948386	0.00214918	0.013319
FBgn0030408	117.085	0.944161	5.86083e-06	7.73395e-05
FBgn0053296	71.5457	0.9426	0.00718675	0.0357065
FBgn0051036	818.227	0.941643	1.23154e-13	5.01588e-12
FBgn0003082	1104.13	0.940305	1.31677e-19	9.11333e-18
FBgn0034379	174.796	0.936802	7.72876e-06	9.87935e-05
FBgn0052944	565.45	0.935284	5.40583e-07	8.85786e-06
FBgn0002521	215.695	0.93323	0.007719	0.037744
FBgn0035245	1471.47	0.931609	2.85095e-18	1.73103e-16
FBgn0014019	9809.1	0.928003	5.69944e-26	6.4836e-24
FBgn0020372	9467.08	0.921851	5.86751e-16	3.00885e-14
FBgn0034371	1348.78	0.91856	1.6753e-17	9.47455e-16
FBgn0262539	80.9574	0.909526	0.00357447	0.0201575
FBgn0250867	1350.83	0.90904	6.61665e-10	1.72329e-08
FBgn0069977	219.601	0.90283	0.00199889	0.0125051
FBgn0083123	419.189	0.900104	0.000475503	0.00371433
FBgn0032484	179.502	0.898865	0.00136747	0.00902254
FBgn0050101	445.863	0.895058	1.24617e-09	3.0528e-08
FBgn0024811	555.231	0.888627	0.000434186	0.00343771
FBgn0031463	33.6338	0.875421	0.0107624	0.0496132
FBgn0003256	199.04	0.874804	0.000365577	0.00296082
FBgn0035308	407.969	0.87286	2.03731e-08	4.26284e-07
FBgn0033817	3007.6	0.870971	8.06312e-12	2.64241e-10
FBgn0034861	198.324	0.869876	1.28773e-06	1.97899e-05
FBgn0034990	216.463	0.863586	1.53557e-05	0.000185336
FBgn0035050	741.814	0.859675	1.46553e-06	2.21441e-05
FBgn0040299	372.733	0.856417	1.14832e-07	2.10462e-06
FBgn0037410	1425.51	0.852999	5.10283e-12	1.72071e-10
FBgn0025558	862.762	0.851833	0.00048729	0.00379442
FBgn0029584	46.2984	0.849834	0.00753122	0.0370688
FBgn0051713	467.864	0.843436	4.09845e-05	0.000443789
FBgn0034692	59.3486	0.842414	0.00287513	0.0168773
FBgn0034103	310.556	0.842151	6.06816e-06	7.94399e-05
FBgn0038596	199.286	0.839938	0.000910631	0.00634684
FBgn0039272	35.2763	0.8377	0.0100608	0.0470786
FBgn0034367	681.625	0.834991	8.1152e-14	3.38887e-12
FBgn0262741	136.606	0.834953	0.000271347	0.00232513
FBgn0033628	119.755	0.827865	0.000348799	0.00285767
FBgn0033502	705.036	0.827446	1.67842e-11	5.35848e-10
FBgn0035921	295.581	0.826722	5.01247e-05	0.00052775
FBgn0043842	235.98	0.826636	0.0013229	0.00878117
FBgn0051352	5336.5	0.824246	1.86226e-14	8.33972e-13
FBgn0037737	401.623	0.823988	6.85818e-06	8.84947e-05
FBgn0259216	126.13	0.823327	0.000192077	0.00171106
FBgn0037225	212.254	0.822319	1.76597e-06	2.62824e-05
FBgn0052202	197.872	0.821297	0.000732761	0.00533245
FBgn0035725	246.894	0.821153	0.00153399	0.00996844
FBgn0035922	101.429	0.815091	0.0016977	0.0108893
FBgn0032100	391.668	0.814713	1.09999e-05	0.000135743
FBgn0011642	260.887	0.810919	0.0061189	0.031286
FBgn0037713	166.575	0.810197	0.00083563	0.00591173
FBgn0003741	304.23	0.810062	0.000532482	0.00407262
FBgn0264607	1453.22	0.809083	0.000938731	0.00649693
FBgn0028394	349.152	0.809022	3.0346e-06	4.27218e-05
FBgn0034381	1444.45	0.808264	5.03119e-24	4.69751e-22
FBgn0260407	189.14	0.804239	0.00258228	0.0154142
FBgn0037217	157.643	0.803237	3.417e-06	4.74973e-05
FBgn0051710	201.639	0.802128	0.000343739	0.00283027
FBgn0036224	169.348	0.801939	0.000104551	0.0010046
FBgn0038029	142.005	0.80036	0.000975915	0.00671671
FBgn0261535	254.5	0.799234	2.92851e-06	4.14049e-05
FBgn0260944	2774.35	0.798844	0.00173607	0.0110566
FBgn0038492	47.3733	0.797353	0.00753406	0.0370688
FBgn0261722	4141.69	0.796523	4.57191e-08	9.06777e-07
FBgn0035726	1800.81	0.794932	9.9133e-07	1.56229e-05
FBgn0034166	464.464	0.78924	5.377e-08	1.05378e-06
FBgn0058263	348.336	0.788737	0.000837251	0.00591877
FBgn0014396	5829.7	0.787095	4.41191e-12	1.50568e-10
FBgn0014380	443.758	0.78639	0.000672557	0.00497109
FBgn0051871	208.819	0.784303	1.6337e-06	2.4424e-05
FBgn0037487	168.32	0.782867	5.49439e-05	0.000569999
FBgn0040507	227.904	0.781934	5.00383e-05	0.0005274
FBgn0040601	110.878	0.779939	0.000739473	0.00536945
FBgn0034745	65.749	0.778571	0.00253576	0.0152284
FBgn0260859	787.885	0.778418	1.49691e-05	0.000181111
FBgn0263988	71.1347	0.778091	0.00470357	0.0252584
FBgn0038799	1373.77	0.777922	5.67802e-16	2.92684e-14
FBgn0019660	181.214	0.772155	0.00232454	0.0142012
FBgn0039742	226.824	0.770969	0.000236349	0.00205549
FBgn0032336	884.325	0.77045	9.4632e-05	0.000923642
FBgn0040817	808.27	0.769289	6.48829e-06	8.42712e-05
FBgn0036926	414.232	0.767326	0.00559721	0.0291331
FBgn0030058	267.495	0.766396	3.83961e-05	0.00041759
FBgn0053481	407.561	0.763638	0.0104039	0.0483868
FBgn0039204	891.649	0.754901	1.92438e-07	3.41318e-06
FBgn0263620	244.21	0.751135	3.59012e-05	0.000395673
FBgn0000723	3799.72	0.750677	1.57969e-10	4.45419e-09
FBgn0038957	364.599	0.750525	1.56619e-06	2.34502e-05
FBgn0039994	180.873	0.749349	0.00680339	0.0341793
FBgn0026573	1449.62	0.747102	5.98614e-13	2.26992e-11
FBgn0037060	3199.52	0.74635	5.90158e-08	1.14301e-06
FBgn0037721	1190.4	0.741518	1.74025e-07	3.10889e-06
FBgn0039969	415.944	0.739664	0.00601891	0.0308648
FBgn0033031	809.028	0.738135	0.000100849	0.000974307
FBgn0051211	9967.36	0.737694	1.19341e-08	2.57325e-07
FBgn0029914	728.506	0.737259	7.10924e-07	1.14593e-05
FBgn0028499	934.438	0.733622	2.89898e-05	0.000326779
FBgn0040466	107.222	0.733183	0.000433897	0.00343771
FBgn0039924	346.026	0.732374	1.00861e-05	0.000125563
FBgn0037317	216.488	0.732314	0.000110405	0.00105267
FBgn0035577	114.624	0.730626	0.00487649	0.0259756
FBgn0039505	658.787	0.729404	3.55226e-06	4.91702e-05
FBgn0039927	1463.03	0.728955	0.00481628	0.025738
FBgn0037262	817.651	0.727848	2.16031e-06	3.15349e-05
FBgn0261458	5479.09	0.726927	6.41733e-10	1.68022e-08
FBgn0002936	3088.65	0.720691	9.74577e-07	1.54326e-05
FBgn0031264	442.05	0.718042	0.00110247	0.00750423
FBgn0034935	605.229	0.715468	0.000108825	0.00103962
FBgn0034788	639.321	0.712274	4.41038e-05	0.000472398
FBgn0031320	238.488	0.7089	0.00017112	0.00154383
FBgn0003480	94.2636	0.707366	0.00709855	0.0354015
FBgn0033347	451.094	0.697409	0.000118238	0.00111903
FBgn0016978	2139.3	0.697062	4.51295e-10	1.19744e-08
FBgn0039329	555.746	0.694659	2.41613e-07	4.22481e-06
FBgn0031535	489.342	0.691169	4.52284e-07	7.48538e-06
FBgn0005633	193.506	0.690062	0.00178189	0.0112975
FBgn0036046	1302.56	0.689688	0.00350193	0.0198389
FBgn0032819	164.691	0.687955	0.000392189	0.00315313
FBgn0050054	883.002	0.687079	4.06079e-07	6.76594e-06
FBgn0020381	385.554	0.686934	0.00170053	0.010894
FBgn0050263	548.033	0.683138	1.79914e-06	2.67358e-05
FBgn0039565	181.765	0.682094	0.00138077	0.00910427
FBgn0029915	165.517	0.681394	0.00124194	0.00830503
FBgn0030892	1236.34	0.681249	4.32497e-05	0.000465263
FBgn0032910	757.931	0.680733	1.19253e-09	2.93593e-08
FBgn0016685	1402.88	0.679104	0.00447108	0.0242259
FBgn0052816	84.0245	0.678705	0.00703242	0.0351337
FBgn0039558	260.211	0.676887	0.00146943	0.00961202
FBgn0016126	1026.7	0.676481	0.000415546	0.00331199
FBgn0033442	145.55	0.675314	0.000392521	0.00315323
FBgn0028737	3602.3	0.675179	7.80581e-08	1.46592e-06
FBgn0039722	1319.61	0.673652	1.83574e-08	3.86561e-07
FBgn0015037	151.386	0.67322	0.00387691	0.0216454
FBgn0015032	410.346	0.673149	0.000931537	0.00645636
FBgn0039155	897.892	0.670858	4.6058e-05	0.000491733
FBgn0031700	579.636	0.670098	0.000721884	0.00528048
FBgn0032052	190.201	0.669971	0.000890477	0.0062239
FBgn0032815	412.694	0.66681	3.52307e-07	5.95014e-06
FBgn0035900	893.418	0.665318	3.35904e-07	5.69254e-06
FBgn0000120	146367	0.66232	1.92867e-16	1.02624e-14
FBgn0000715	456.453	0.661548	5.48997e-05	0.000569999
FBgn0000018	88.7984	0.661167	0.00628449	0.0320608
FBgn0034485	1825.4	0.66113	2.66741e-06	3.80395e-05
FBgn0039749	179.557	0.660366	0.000146994	0.00135456
FBgn0038461	1296.83	0.660215	0.00030303	0.00255242
FBgn0032202	1062.59	0.660027	0.00280065	0.0165283
FBgn0039914	591.423	0.658156	0.000597552	0.0045076
FBgn0011227	888.568	0.6564	0.00925928	0.0439159
FBgn0036713	1080.9	0.655606	0.000690148	0.00508214
FBgn0036481	403.272	0.655232	1.12939e-06	1.75748e-05
FBgn0028418	298.337	0.653829	9.68938e-05	0.000942928
FBgn0262477	322.836	0.651611	0.000176065	0.00158411
FBgn0005614	72506	0.650211	1.92217e-08	4.03044e-07
FBgn0017430	283.238	0.640276	0.00184544	0.0116408
FBgn0033085	269.221	0.640204	0.00351729	0.0199031
FBgn0263093	267.293	0.637695	0.00174019	0.0110685
FBgn0011476	425.501	0.63759	0.00304519	0.0176557
FBgn0034893	296.107	0.637136	4.51616e-05	0.000482683
FBgn0039044	113.651	0.636414	0.0107473	0.0496108
FBgn0028530	200.573	0.63453	0.000335981	0.00277332
FBgn0039269	1110.4	0.632338	2.97753e-05	0.000333732
FBgn0035166	334.745	0.632201	0.0057701	0.029868
FBgn0031111	108.107	0.631622	0.00492874	0.0262398
FBgn0032614	612.78	0.630276	3.42207e-08	6.88378e-07
FBgn0085396	176.416	0.630039	0.000555388	0.00421847
FBgn0037120	1958.8	0.625997	2.04648e-11	6.45032e-10
FBgn0032681	1121.03	0.625017	1.28975e-08	2.76891e-07
FBgn0263198	8460.6	0.624888	1.3167e-06	2.01412e-05
FBgn0259210	7639.1	0.624255	5.21308e-11	1.54937e-09
FBgn0038862	2333.54	0.622919	1.21608e-05	0.000149695
FBgn0028895	153.172	0.622336	0.000752276	0.0054404
FBgn0040005	254.483	0.622097	0.0101888	0.047588
FBgn0001234	1870.09	0.618293	2.79501e-05	0.000316501
FBgn0052392	385.487	0.616506	0.000285724	0.00242939
FBgn0030396	228.232	0.614587	0.000485904	0.00378661
FBgn0003638	16200.4	0.613043	8.86116e-10	2.22023e-08
FBgn0034725	3201.86	0.611948	3.77044e-06	5.19723e-05
FBgn0021761	269.957	0.611339	0.000217294	0.00191502
FBgn0052039	375.89	0.610796	0.000751994	0.0054404
FBgn0030121	399.524	0.609253	7.6958e-06	9.86597e-05
FBgn0038769	216.468	0.60782	0.00211745	0.0131698
FBgn0039723	1183.63	0.607142	3.11184e-07	5.34685e-06
FBgn0037637	5170.67	0.606047	3.10154e-06	4.34786e-05
FBgn0035829	195.873	0.605979	0.000281509	0.0024018
FBgn0263738	219.821	0.605958	0.00113737	0.00771523
FBgn0051450	542.157	0.603397	0.00085993	0.00604026
FBgn0003249	22961.8	0.603086	0.000138032	0.00128393
FBgn0026170	3209.32	0.602832	0.00429735	0.0234985
FBgn0050424	124.452	0.602758	0.00224563	0.0138043
FBgn0028374	928.662	0.601028	6.19327e-05	0.000631254
FBgn0004366	4105.54	0.59534	4.73168e-08	9.3659e-07
FBgn0004587	9039.01	0.595064	3.38377e-09	7.82457e-08
FBgn0040323	417.819	0.594709	0.00011007	0.0010505
FBgn0033528	214.897	0.594425	0.000852789	0.00600728
FBgn0036225	121.943	0.593634	0.00772271	0.037744
FBgn0050021	3818.99	0.593358	2.11465e-11	6.64402e-10
FBgn0058354	173.471	0.58959	0.0107651	0.0496132
FBgn0261844	203.923	0.588474	0.00267162	0.0158805
FBgn0039229	9903.66	0.587984	6.111e-14	2.58464e-12
FBgn0264087	14174	0.587641	4.15351e-11	1.26008e-09
FBgn0052343	457.738	0.58617	3.19482e-07	5.46099e-06
FBgn0051530	2012.15	0.584379	2.05226e-08	4.28506e-07
FBgn0035021	333.151	0.58406	3.05599e-05	0.000341367
FBgn0038343	431.199	0.58391	0.000222036	0.00194813
FBgn0005619	2802.44	0.582923	1.43216e-06	2.17061e-05
FBgn0037896	861.702	0.581797	3.47248e-08	6.97103e-07
FBgn0027616	7623.51	0.5804	7.14066e-10	1.82613e-08
FBgn0035770	2634.75	-0.580791	3.48824e-08	6.98849e-07
FBgn0035359	688.619	-0.581152	3.80171e-06	5.23304e-05
FBgn0033308	5854.02	-0.581159	0.000835658	0.00591173
FBgn0262476	6329.63	-0.58139	1.30482e-06	1.99905e-05
FBgn0025643	2241.47	-0.581962	3.51559e-06	4.87308e-05
FBgn0038181	14683.3	-0.581963	0.000259041	0.00222739
FBgn0036659	529.157	-0.583655	7.71234e-08	1.45112e-06
FBgn0030239	601.025	-0.583689	0.00118658	0.00798593
FBgn0035189	675.496	-0.584283	6.24818e-05	0.000636196
FBgn0027330	164.543	-0.585559	0.00308217	0.0177746
FBgn0001208	1840.04	-0.585569	6.04185e-07	9.81875e-06
FBgn0038761	232.759	-0.585872	6.491e-05	0.000656195
FBgn0036876	213.104	-0.586952	0.00180642	0.0114336
FBgn0264294	6135.8	-0.58743	2.59857e-08	5.33569e-07
FBgn0010387	1782.56	-0.589354	7.87902e-06	0.000100359
FBgn0010389	318.262	-0.58986	0.000729053	0.00530937
FBgn0038682	425.885	-0.590257	0.000183332	0.00163906
FBgn0052698	632.35	-0.591139	0.000726588	0.00529922
FBgn0039527	528.704	-0.591876	8.793e-05	0.000863336
FBgn0004583	787.68	-0.591923	2.13746e-05	0.000248584
FBgn0039495	401.267	-0.592298	6.85967e-05	0.00068924
FBgn0034243	721.152	-0.593431	2.48896e-07	4.34449e-06
FBgn0032167	342.253	-0.593761	0.000751052	0.0054404
FBgn0031942	23868.6	-0.594412	0.00838074	0.0404015
FBgn0032538	2874.51	-0.594489	3.14134e-07	5.38819e-06
FBgn0011768	1261.44	-0.594835	1.23024e-07	2.25059e-06
FBgn0051199	1684.76	-0.595195	4.03925e-06	5.5216e-05
FBgn0037720	2665.35	-0.596234	5.98089e-06	7.86336e-05
FBgn0039628	831.774	-0.597058	0.000511278	0.00394397
FBgn0030608	3390.89	-0.59739	7.14839e-18	4.23638e-16
FBgn0030178	117.318	-0.597581	0.00468126	0.0251659
FBgn0027583	513.512	-0.598271	6.60518e-07	1.06816e-05
FBgn0034943	292.909	-0.598488	8.28805e-06	0.000105163
FBgn0031307	180.072	-0.599078	0.0055328	0.0288739
FBgn0034436	151.587	-0.601763	0.00653401	0.0330778
FBgn0025697	328.694	-0.602148	0.00710034	0.0354015
FBgn0000047	764.984	-0.603669	8.31859e-06	0.000105415
FBgn0038211	1174.25	-0.603832	5.28373e-10	1.39448e-08
FBgn0025827	653.982	-0.607633	0.00010071	0.000974307
FBgn0028699	1125.13	-0.608657	2.26258e-07	3.97035e-06
FBgn0031055	216.91	-0.608798	0.0015542	0.0100733
FBgn0028544	1833.96	-0.610174	2.27313e-09	5.38209e-08
FBgn0038742	736.096	-0.610687	1.91014e-06	2.81738e-05
FBgn0001090	7869.52	-0.610736	0.000226006	0.00197862
FBgn0029762	616.058	-0.612032	1.02766e-05	0.000127613
FBgn0024897	230.619	-0.612066	0.00041563	0.00331199
FBgn0002528	583.673	-0.61275	5.83843e-05	0.000600656
FBgn0085802	2147.26	-0.613462	0.00702326	0.0351057
FBgn0015776	5123.06	-0.614179	3.66771e-07	6.17335e-06
FBgn0003390	405.727	-0.614894	1.61484e-05	0.000193964
FBgn0037592	655.436	-0.615039	1.96552e-10	5.46426e-09
FBgn0263005	227.484	-0.615763	0.000683389	0.00503987
FBgn0031657	203.701	-0.616088	0.000146418	0.00135079
FBgn0010421	279.701	-0.61835	0.000236818	0.00205776
FBgn0051235	281.766	-0.618397	0.000199807	0.00177194
FBgn0085475	146.374	-0.619064	0.0100655	0.0470786
FBgn0033483	495.755	-0.619973	0.00709678	0.0354015
FBgn0020299	1497.91	-0.620806	9.96601e-10	2.46584e-08
FBgn0033196	3662.01	-0.622171	2.37103e-09	5.58716e-08
FBgn0263120	4817.3	-0.622653	0.000178231	0.00159923
FBgn0038584	126.371	-0.623913	0.00764412	0.037471
FBgn0035398	468.068	-0.624047	1.79011e-08	3.78562e-07
FBgn0263830	775.835	-0.625034	2.86312e-06	4.05965e-05
FBgn0030562	221.637	-0.626324	0.000308308	0.00259246
FBgn0004513	946.129	-0.628813	7.44968e-12	2.45765e-10
FBgn0038173	366.888	-0.628921	0.00019469	0.00172967
FBgn0036627	127.055	-0.630962	0.0100623	0.0470786
FBgn0029114	149.11	-0.631044	0.00901465	0.0429552
FBgn0037387	4438.47	-0.634174	7.53764e-08	1.42367e-06
FBgn0030763	436.914	-0.634547	4.88081e-06	6.54545e-05
FBgn0002930	3262.08	-0.638142	1.81931e-08	3.83918e-07
FBgn0027556	2123.13	-0.640018	2.22043e-15	1.06678e-13
FBgn0036549	324.953	-0.640879	0.000281438	0.0024018
FBgn0003888	519.618	-0.642263	3.17624e-06	4.44001e-05
FBgn0030061	282.699	-0.642669	4.15121e-05	0.000449011
FBgn0036337	849.306	-0.645321	8.29981e-09	1.81733e-07
FBgn0034405	2485.97	-0.64546	9.67372e-10	2.39952e-08
FBgn0034215	404.62	-0.64691	3.2778e-07	5.58992e-06
FBgn0022702	670.863	-0.647303	0.000124457	0.00116532
FBgn0030348	178	-0.647793	0.00246824	0.0149112
FBgn0030304	2609.07	-0.647977	9.88289e-07	1.55998e-05
FBgn0027945	741.493	-0.648585	4.35358e-05	0.000467833
FBgn0037999	190.693	-0.650129	0.00121065	0.00812878
FBgn0262870	2333.86	-0.650556	1.61686e-05	0.000193964
FBgn0030588	158.062	-0.652702	0.000807025	0.00575441
FBgn0041713	279.971	-0.654648	0.00376839	0.0210949
FBgn0036756	303.807	-0.654906	0.000395202	0.00316962
FBgn0260653	1690.35	-0.655342	1.24075e-06	1.9237e-05
FBgn0065099	3721.05	-0.656262	0.00184785	0.0116485
FBgn0023507	3095.42	-0.657785	1.53656e-14	6.91241e-13
FBgn0038917	116.276	-0.659044	0.00105484	0.00721974
FBgn0030737	1083.61	-0.659409	5.86569e-08	1.13829e-06
FBgn0019830	1928.38	-0.660106	0.000116728	0.00110762
FBgn0029608	1952.32	-0.660342	1.52396e-07	2.75734e-06
FBgn0052669	105.841	-0.660384	0.00832194	0.0401375
FBgn0030469	1331.52	-0.66172	1.74215e-09	4.16475e-08
FBgn0038198	3151.28	-0.661967	5.4437e-06	7.24144e-05
FBgn0033246	13471.3	-0.662572	2.37909e-12	8.43937e-11
FBgn0003507	1062.89	-0.665908	7.24593e-05	0.000721459
FBgn0020415	2402.28	-0.667667	3.89818e-12	1.33496e-10
FBgn0038840	723.831	-0.670401	9.15674e-05	0.000896383
FBgn0085237	463.48	-0.670914	0.00643344	0.0327025
FBgn0058006	161.618	-0.672399	0.000822282	0.00582999
FBgn0034157	105.266	-0.67266	0.00296581	0.0172764
FBgn0033321	386.077	-0.67335	2.6854e-05	0.000305121
FBgn0032835	2972.94	-0.673932	0.000247772	0.00214353
FBgn0013997	1938.42	-0.675087	3.63364e-05	0.000399135
FBgn0003731	1945.62	-0.675447	4.16335e-11	1.26008e-09
FBgn0030367	1100.37	-0.67694	3.65692e-07	6.16567e-06
FBgn0037607	3082.83	-0.67712	1.13206e-08	2.46241e-07
FBgn0034733	607.479	-0.677129	4.38808e-09	9.96074e-08
FBgn0030310	233.815	-0.678017	0.0011765	0.00793713
FBgn0010651	877.011	-0.678091	5.59322e-09	1.24957e-07
FBgn0005664	1729.14	-0.678464	1.11864e-05	0.000137873
FBgn0030261	614.616	-0.678871	3.9562e-06	5.41556e-05
FBgn0031808	1070.81	-0.680283	8.93787e-08	1.67218e-06
FBgn0030927	194.955	-0.680409	0.00029869	0.00252426
FBgn0039856	904.26	-0.68072	2.69559e-10	7.3901e-09
FBgn0023129	3352.47	-0.681821	2.09696e-06	3.07461e-05
FBgn0022770	310.635	-0.682535	0.000639663	0.00475638
FBgn0028988	867.017	-0.683793	1.88378e-05	0.000220898
FBgn0040496	86.5783	-0.684077	0.00309987	0.0178265
FBgn0039102	1874.51	-0.684917	4.77046e-08	9.42381e-07
FBgn0030926	447.807	-0.684962	3.35384e-07	5.69254e-06
FBgn0035978	2473.19	-0.685257	2.53133e-09	5.90862e-08
FBgn0037819	1302.09	-0.686423	2.57619e-08	5.30074e-07
FBgn0030518	305.701	-0.686623	1.98676e-06	2.92603e-05
FBgn0053470	1562.89	-0.686899	0.000600114	0.00451868
FBgn0028543	2155.85	-0.686918	2.95347e-07	5.1013e-06
FBgn0028490	8113.21	-0.687466	4.17377e-14	1.78051e-12
FBgn0030617	333.409	-0.688362	1.41761e-05	0.000172148
FBgn0032889	1755.71	-0.69093	3.47694e-10	9.35088e-09
FBgn0035873	327.487	-0.691684	0.00245461	0.0148492
FBgn0040030	1043.25	-0.693177	5.58527e-08	1.09028e-06
FBgn0032864	565.028	-0.694253	2.81194e-08	5.71453e-07
FBgn0263916	311.953	-0.694885	6.66851e-05	0.00067208
FBgn0003463	3104.97	-0.694931	2.80019e-12	9.75827e-11
FBgn0003041	182.415	-0.695722	6.39188e-05	0.000648825
FBgn0011695	35342.9	-0.695818	1.82104e-07	3.24735e-06
FBgn0030658	388.745	-0.696671	8.28145e-07	1.3241e-05
FBgn0001142	8597.64	-0.696813	2.96694e-21	2.27626e-19
FBgn0052499	429.278	-0.69811	4.11152e-08	8.18748e-07
FBgn0038407	1705.75	-0.698147	1.24168e-12	4.55146e-11
FBgn0037207	295.328	-0.699371	0.000314661	0.00263915
FBgn0029837	1283.37	-0.700833	4.54682e-09	1.02739e-07
FBgn0037709	288.316	-0.701804	1.70449e-05	0.000203236
FBgn0039864	419.522	-0.702484	0.000290119	0.00246001
FBgn0033926	3917.76	-0.704952	1.48537e-06	2.24096e-05
FBgn0040688	134.198	-0.705704	0.00128334	0.00853575
FBgn0037895	614.61	-0.70585	0.0011491	0.00778412
FBgn0030638	760.469	-0.707139	2.33258e-11	7.30556e-10
FBgn0039612	141.988	-0.707389	0.000111134	0.00105861
FBgn0032008	5420.53	-0.7079	3.04295e-05	0.000340294
FBgn0051321	535.175	-0.71018	8.42915e-10	2.12273e-08
FBgn0029969	1139.83	-0.710894	1.52137e-06	2.28829e-05
FBgn0038035	260.386	-0.71246	3.35914e-05	0.000372289
FBgn0037792	197.505	-0.712593	0.0042898	0.0234824
FBgn0004057	886.975	-0.713301	2.56062e-06	3.67815e-05
FBgn0033879	3116.1	-0.714888	2.41433e-09	5.66222e-08
FBgn0000477	882.594	-0.714903	3.75956e-09	8.6531e-08
FBgn0002719	14038.8	-0.71606	1.26383e-10	3.60465e-09
FBgn0053138	2543.93	-0.716284	1.04452e-17	6.04539e-16
FBgn0037515	1363.55	-0.717236	3.0703e-07	5.28465e-06
FBgn0038652	1111.69	-0.717819	7.56637e-07	1.21763e-05
FBgn0038397	190.611	-0.718223	8.63496e-05	0.000851197
FBgn0043791	730.486	-0.719216	1.70649e-07	3.05409e-06
FBgn0038930	26672.5	-0.719381	0.000384691	0.00309535
FBgn0031702	690.292	-0.719852	6.45068e-12	2.14958e-10
FBgn0041182	1796.39	-0.719897	4.15835e-07	6.91683e-06
FBgn0027562	1155.46	-0.720039	2.15113e-05	0.000249879
FBgn0029866	764.956	-0.720451	6.38674e-08	1.22499e-06
FBgn0037171	137.773	-0.721714	0.00596013	0.0306428
FBgn0031012	208.053	-0.722463	3.82956e-05	0.000416955
FBgn0043792	424.055	-0.723189	7.07004e-08	1.34304e-06
FBgn0039543	670.141	-0.733191	6.65216e-10	1.72799e-08
FBgn0262563	241.819	-0.734444	0.0107916	0.0496994
FBgn0017482	156.846	-0.734799	0.000157554	0.00144247
FBgn0039131	292.559	-0.734909	7.73618e-06	9.87935e-05
FBgn0033835	1522.11	-0.736207	0.000121887	0.0011456
FBgn0047133	80.3898	-0.739303	0.00331168	0.01888
FBgn0051445	165.294	-0.740675	0.00216231	0.0133738
FBgn0046875	483.537	-0.741227	4.85656e-05	0.000516277
FBgn0038037	2429.61	-0.743559	0.0047306	0.0253601
FBgn0039754	2456.14	-0.743775	8.78721e-10	2.20729e-08
FBgn0028862	1990.69	-0.744779	3.86852e-09	8.88324e-08
FBgn0036816	1068.11	-0.745057	1.97001e-09	4.68683e-08
FBgn0038889	122.955	-0.745233	0.00171456	0.0109619
FBgn0052512	358.868	-0.746125	5.06979e-08	9.9555e-07
FBgn0029648	239.311	-0.747149	0.000299178	0.00252426
FBgn0010435	4902.02	-0.747655	6.92919e-13	2.60754e-11
FBgn0034588	8168.02	-0.748322	1.66762e-18	1.04459e-16
FBgn0261260	6085.1	-0.748848	2.47466e-05	0.000283469
FBgn0030575	261.322	-0.749119	6.76848e-05	0.000680769
FBgn0031110	708.937	-0.749493	4.02002e-05	0.000435774
FBgn0032402	1429.48	-0.749595	1.21408e-12	4.46681e-11
FBgn0261341	2283.15	-0.751139	4.55589e-12	1.54417e-10
FBgn0010225	5953.75	-0.751805	1.97892e-11	6.27736e-10
FBgn0038180	115.411	-0.752506	0.000339328	0.00279861
FBgn0031449	1342.22	-0.752983	1.49964e-10	4.24056e-09
FBgn0000053	1462.88	-0.755343	5.24055e-11	1.55287e-09
FBgn0051102	299.124	-0.75937	0.000322553	0.00269165
FBgn0038893	98.4676	-0.759853	0.00404795	0.0222694
FBgn0038194	1682.48	-0.760101	8.50256e-18	4.97928e-16
FBgn0263776	1891.45	-0.760275	9.0891e-16	4.56623e-14
FBgn0001259	123.598	-0.76144	9.19143e-05	0.000898889
FBgn0003118	519.399	-0.763637	5.57055e-06	7.40023e-05
FBgn0028990	1539.05	-0.763833	1.48755e-05	0.000180199
FBgn0030653	76.8398	-0.765284	0.00559878	0.0291331
FBgn0039022	270.191	-0.765679	0.000123605	0.00115954
FBgn0019952	825.999	-0.76574	7.60977e-07	1.22263e-05
FBgn0261534	1748.49	-0.767178	1.3473e-05	0.000164824
FBgn0025456	183.352	-0.767739	0.000358855	0.00292071
FBgn0052091	185.601	-0.771999	1.85378e-05	0.000218071
FBgn0025814	1592.05	-0.772466	2.76199e-08	5.64781e-07
FBgn0031791	437.402	-0.77404	5.96795e-05	0.000610174
FBgn0022355	14015.6	-0.7749	4.89651e-11	1.45966e-09
FBgn0039040	1730.77	-0.776018	2.1735e-13	8.70898e-12
FBgn0037697	759.798	-0.776273	1.18951e-12	4.39275e-11
FBgn0034432	2093.22	-0.777128	3.992e-18	2.40907e-16
FBgn0034512	1811.2	-0.777675	0.00922623	0.0437947
FBgn0030407	171.573	-0.777714	2.59155e-06	3.71181e-05
FBgn0033451	262.335	-0.781367	0.000169497	0.00153337
FBgn0263330	278.152	-0.782431	0.00568363	0.0294877
FBgn0087002	3426.22	-0.783489	6.26333e-05	0.000637083
FBgn0028479	2278.04	-0.783511	7.18339e-17	3.94967e-15
FBgn0250876	737.862	-0.784204	1.11582e-06	1.73909e-05
FBgn0038653	1067.92	-0.78433	1.60917e-07	2.90091e-06
FBgn0052412	253.062	-0.785513	4.98722e-06	6.67006e-05
FBgn0031824	224.003	-0.786549	4.43467e-06	5.98771e-05
FBgn0011770	716.834	-0.787496	4.34157e-11	1.31002e-09
FBgn0263390	971.668	-0.789166	8.04312e-09	1.76503e-07
FBgn0015623	5109.19	-0.791908	2.93735e-13	1.1582e-11
FBgn0027341	1480.08	-0.791937	7.7277e-06	9.87935e-05
FBgn0001248	5451.59	-0.793118	5.06327e-15	2.34164e-13
FBgn0085320	96.006	-0.793643	0.00840302	0.0404891
FBgn0038250	622.398	-0.794255	2.83523e-08	5.75006e-07
FBgn0032451	562.59	-0.794862	2.66927e-08	5.46952e-07
FBgn0004882	643.407	-0.795405	1.16489e-09	2.87504e-08
FBgn0013763	4907.61	-0.795796	1.13752e-35	2.20746e-33
FBgn0034140	578.833	-0.797295	2.78917e-07	4.84288e-06
FBgn0035186	209.25	-0.79952	0.00154268	0.0100117
FBgn0028886	268.827	-0.800192	0.000118362	0.00111903
FBgn0039238	394.673	-0.801367	0.00046349	0.00363483
FBgn0036640	74.6086	-0.804294	0.0028294	0.0166781
FBgn0034438	187.78	-0.804982	5.88755e-05	0.000604451
FBgn0035811	2407.29	-0.806738	6.58654e-14	2.77391e-12
FBgn0051150	1001.15	-0.807631	3.12369e-10	8.51658e-09
FBgn0259682	1559.27	-0.807845	7.45869e-18	4.39397e-16
FBgn0037534	3800.88	-0.810326	0.000367756	0.0029736
FBgn0033949	232.11	-0.810488	8.62141e-06	0.000108696
FBgn0029765	481.12	-0.811651	2.828e-09	6.55474e-08
FBgn0037912	65.5102	-0.812995	0.00251392	0.0151338
FBgn0033397	64.9048	-0.813211	0.00726849	0.0360104
FBgn0020270	241.036	-0.814017	6.58085e-08	1.25735e-06
FBgn0035090	1660.26	-0.814986	1.28989e-09	3.1521e-08
FBgn0035379	190.135	-0.815074	1.62651e-05	0.000194886
FBgn0005666	3805.21	-0.818491	4.24896e-05	0.000458582
FBgn0032075	386.733	-0.818853	1.30055e-05	0.000159302
FBgn0014903	472.032	-0.819462	1.28686e-06	1.97899e-05
FBgn0033635	188.869	-0.820047	2.51372e-05	0.00028761
FBgn0030272	11661.4	-0.821088	8.29522e-10	2.09433e-08
FBgn0036436	214.286	-0.82174	4.67071e-05	0.000497589
FBgn0037433	2002.62	-0.822234	1.8007e-10	5.02015e-09
FBgn0019929	802.042	-0.826205	1.70874e-19	1.16631e-17
FBgn0016047	149.99	-0.828565	4.94279e-05	0.000523756
FBgn0034495	168.006	-0.83203	3.19401e-06	4.45855e-05
FBgn0039494	1321.53	-0.834547	3.05476e-13	1.19972e-11
FBgn0032701	178.293	-0.834614	0.000230132	0.00201025
FBgn0044011	131.936	-0.836929	5.79164e-06	7.6601e-05
FBgn0038349	1829.94	-0.837285	9.99995e-24	9.16384e-22
FBgn0038172	1448.63	-0.837344	9.34386e-07	1.48437e-05
FBgn0046999	200.541	-0.839965	0.000195295	0.00173349
FBgn0038582	93.8048	-0.840538	0.00022611	0.00197862
FBgn0015568	2306.34	-0.841534	1.09621e-13	4.50174e-12
FBgn0042206	89.5137	-0.842376	0.00308184	0.0177746
FBgn0003965	235.427	-0.843033	1.65618e-06	2.47228e-05
FBgn0051769	991.314	-0.843148	6.82068e-11	1.99717e-09
FBgn0027580	8646.3	-0.843381	1.94626e-20	1.39581e-18
FBgn0051248	534.577	-0.846026	0.00517237	0.0273018
FBgn0033134	280.943	-0.846052	0.00265352	0.0158013
FBgn0033048	88.3635	-0.846696	0.000754592	0.00544726
FBgn0038820	36387.1	-0.850348	1.84887e-08	3.88497e-07
FBgn0040794	78.6177	-0.853222	0.00481151	0.0257264
FBgn0263406	259.655	-0.853578	1.06839e-06	1.6678e-05
FBgn0032213	2109.96	-0.854514	3.14896e-19	2.09163e-17
FBgn0031182	170.805	-0.854986	3.41641e-05	0.00037779
FBgn0030260	120.273	-0.857942	0.000489079	0.00380237
FBgn0032264	387.333	-0.859074	4.23061e-09	9.62536e-08
FBgn0031417	726.144	-0.85933	7.60526e-14	3.18938e-12
FBgn0053120	67.9659	-0.859818	0.00257255	0.0153933
FBgn0085351	62.7895	-0.860633	0.00469155	0.0252076
FBgn0031907	279.923	-0.860795	1.0109e-06	1.58751e-05
FBgn0021765	2402.14	-0.862256	1.2926e-15	6.39645e-14
FBgn0046876	94.7685	-0.867376	0.00209526	0.013042
FBgn0015575	2277.96	-0.867506	5.97738e-08	1.15543e-06
FBgn0050045	52.7666	-0.867813	0.00291791	0.0170576
FBgn0030160	9550.23	-0.869345	3.7883e-07	6.35471e-06
FBgn0037727	97.7417	-0.870642	0.000166477	0.00151296
FBgn0033205	187.12	-0.871875	1.36847e-05	0.000167001
FBgn0037203	209.166	-0.873681	1.40712e-06	2.13593e-05
FBgn0052523	3258.09	-0.873837	6.72805e-07	1.08626e-05
FBgn0038738	1051.82	-0.874222	2.09571e-18	1.29633e-16
FBgn0031563	93.0917	-0.87532	0.000547622	0.0041723
FBgn0038983	491.486	-0.875526	1.07929e-14	4.94525e-13
FBgn0035290	688.03	-0.875851	1.48431e-10	4.2105e-09
FBgn0263200	1523.6	-0.877701	4.88684e-14	2.07575e-12
FBgn0032884	1935.4	-0.878897	5.78326e-06	7.6601e-05
FBgn0035147	2581.56	-0.879532	4.39889e-11	1.32328e-09
FBgn0052218	92.3244	-0.880273	0.00075933	0.00547747
FBgn0031734	1608.18	-0.882334	2.76154e-09	6.4308e-08
FBgn0038849	152.203	-0.883592	0.000891694	0.00622801
FBgn0010497	174.112	-0.883799	6.89629e-06	8.88705e-05
FBgn0036622	149.836	-0.886491	5.25576e-06	7.01028e-05
FBgn0052372	3428.06	-0.887766	1.04973e-11	3.39515e-10
FBgn0001187	1154.61	-0.890809	1.47127e-07	2.67177e-06
FBgn0263662	56.0966	-0.894362	0.00287296	0.0168746
FBgn0063492	85.2676	-0.89759	7.18639e-05	0.000716498
FBgn0029994	3679.09	-0.898143	5.86633e-11	1.72795e-09
FBgn0250870	147.813	-0.899173	9.04886e-06	0.00011365
FBgn0034331	6047.08	-0.899377	1.01592e-05	0.000126313
FBgn0033702	299.897	-0.901955	9.03972e-11	2.62768e-09
FBgn0039321	1980.33	-0.902484	2.50971e-15	1.19993e-13
FBgn0053098	53.6404	-0.905569	0.0100281	0.0469927
FBgn0038130	742.551	-0.907361	9.05363e-11	2.62768e-09
FBgn0032652	2544.98	-0.90738	5.64999e-16	2.92684e-14
FBgn0032601	352.868	-0.907734	6.82399e-09	1.5211e-07
FBgn0033917	178.055	-0.908552	1.66728e-07	2.98933e-06
FBgn0038105	370.16	-0.908838	1.27915e-05	0.000157068
FBgn0015569	82.6339	-0.910154	0.00307064	0.0177616
FBgn0024989	419.586	-0.911289	6.93859e-12	2.29788e-10
FBgn0032160	784.85	-0.911851	1.29292e-14	5.8968e-13
FBgn0036759	969.602	-0.911925	4.12995e-10	1.10471e-08
FBgn0033927	742.573	-0.912209	1.19732e-09	2.94041e-08
FBgn0037070	1518.1	-0.914739	1.26473e-21	1.01764e-19
FBgn0037298	5041.53	-0.915583	1.02824e-28	1.3752e-26
FBgn0012036	13023.8	-0.915742	1.3395e-55	7.36503e-53
FBgn0039084	405.524	-0.915805	4.21559e-06	5.7153e-05
FBgn0036145	119.492	-0.916071	0.00256446	0.0153635
FBgn0041711	716.817	-0.916395	3.75026e-15	1.76744e-13
FBgn0039325	218.857	-0.9172	4.57313e-06	6.14949e-05
FBgn0037236	33.4721	-0.917313	0.00989157	0.0464494
FBgn0034888	48.066	-0.918906	0.00404052	0.0222532
FBgn0033320	1554.07	-0.919193	5.31978e-18	3.1909e-16
FBgn0001149	10224.6	-0.921335	4.70935e-07	7.75515e-06
FBgn0050380	142.442	-0.92442	0.000514373	0.00396476
FBgn0034538	347.205	-0.924546	0.00393776	0.0218952
FBgn0038516	574.541	-0.928464	1.36142e-13	5.52214e-12
FBgn0036937	142.218	-0.929027	3.64253e-05	0.000399669
FBgn0036891	448.044	-0.929109	1.64558e-07	2.96115e-06
FBgn0040064	2269.6	-0.929599	3.35333e-22	2.76566e-20
FBgn0051676	726.103	-0.930731	6.33182e-19	4.15007e-17
FBgn0039099	265.668	-0.933598	6.49377e-10	1.69575e-08
FBgn0011278	36.0132	-0.935571	0.00566296	0.0294052
FBgn0040582	1859.36	-0.935957	0.000355098	0.0028949
FBgn0029823	3280.17	-0.936752	1.73729e-21	1.3646e-19
FBgn0011722	3585.62	-0.936907	3.12175e-12	1.07652e-10
FBgn0011297	378.306	-0.939106	1.01961e-07	1.87916e-06
FBgn0037146	16822.8	-0.939728	4.7384e-25	4.93641e-23
FBgn0000146	26.5684	-0.94122	0.0076115	0.0373481
FBgn0043578	560.517	-0.94145	0.000723475	0.00528621
FBgn0038347	1711.4	-0.943592	2.18083e-15	1.05286e-13
FBgn0038629	139.605	-0.945489	8.50967e-06	0.000107442
FBgn0039236	81.1468	-0.947266	0.00597586	0.0306918
FBgn0032136	2436.09	-0.947416	6.6339e-17	3.66792e-15
FBgn0034471	4052.74	-0.948369	9.63849e-05	0.000939824
FBgn0085453	751.368	-0.948978	0.000170069	0.00153574
FBgn0039678	895.315	-0.949706	0.000422983	0.00336787
FBgn0036116	823.65	-0.949762	1.00227e-11	3.2523e-10
FBgn0035194	42.8222	-0.950258	0.00388337	0.021665
FBgn0035091	865.075	-0.950438	9.08483e-21	6.70989e-19
FBgn0028526	243.472	-0.950994	0.000192962	0.00171739
FBgn0033558	296.904	-0.951278	5.59052e-12	1.86923e-10
FBgn0041627	269.395	-0.952905	7.48695e-08	1.41679e-06
FBgn0034142	796.801	-0.953108	2.9969e-07	5.16731e-06
FBgn0004654	3053.66	-0.953435	1.30096e-12	4.71633e-11
FBgn0040922	57.347	-0.957121	0.00292004	0.01706
FBgn0034390	137.452	-0.958377	0.000101003	0.000974307
FBgn0052602	109.434	-0.959549	0.00197215	0.0123691
FBgn0039151	2015.32	-0.960416	1.49273e-23	1.35537e-21
FBgn0039805	2456.55	-0.96251	2.53637e-12	8.87013e-11
FBgn0085484	649.832	-0.962868	6.7251e-10	1.73888e-08
FBgn0051217	1079.61	-0.963112	9.27925e-24	8.58288e-22
FBgn0259716	72.3198	-0.965533	0.000495369	0.0038332
FBgn0030417	330.343	-0.9666	2.64142e-13	1.04989e-11
FBgn0035969	84.413	-0.967137	0.000602001	0.00452736
FBgn0259233	223.892	-0.967148	7.8961e-06	0.000100447
FBgn0030104	99.5926	-0.96826	0.00375078	0.0210082
FBgn0040606	5577.33	-0.968583	3.69597e-06	5.1088e-05
FBgn0005391	17754.4	-0.969068	0.0108422	0.0498631
FBgn0011704	72.247	-0.969131	0.00654724	0.033094
FBgn0042701	641.585	-0.969487	7.59145e-10	1.93143e-08
FBgn0030839	153.139	-0.970608	7.77946e-07	1.24585e-05
FBgn0010053	1949.86	-0.972047	3.5893e-09	8.28049e-08
FBgn0031646	255.499	-0.98042	7.09339e-10	1.82346e-08
FBgn0035252	321.519	-0.980433	5.15838e-09	1.16293e-07
FBgn0260642	60.2026	-0.982765	0.00107987	0.00736562
FBgn0031327	1231.9	-0.984741	1.80636e-16	9.71608e-15
FBgn0034200	1999.22	-0.985165	6.34498e-07	1.02776e-05
FBgn0034276	174.161	-0.985726	5.02247e-05	0.00052824
FBgn0040211	330.249	-0.986352	5.11928e-13	1.97142e-11
FBgn0032415	43.4863	-0.988395	0.00408342	0.022452
FBgn0000299	12191.1	-0.989093	3.04877e-10	8.33527e-09
FBgn0024289	754.371	-0.989284	9.30802e-25	9.3052e-23
FBgn0038257	910.249	-0.99166	7.89118e-10	1.99742e-08
FBgn0027560	11328	-0.992676	6.44337e-32	9.66212e-30
FBgn0035791	103.323	-0.994719	8.72504e-05	0.000859221
FBgn0035348	3780.28	-0.997913	1.15956e-25	1.27513e-23
FBgn0010038	127.166	-1.0015	0.00818153	0.0395954
FBgn0002570	137.766	-1.00246	1.87325e-06	2.77123e-05
FBgn0051288	57.573	-1.00291	0.000143604	0.00132951
FBgn0010246	132.639	-1.00338	0.000344542	0.00283453
FBgn0040732	375.793	-1.00407	2.38101e-05	0.000274329
FBgn0037162	44.3213	-1.00515	0.00395407	0.0219554
FBgn0038858	746.571	-1.00892	2.31697e-06	3.36233e-05
FBgn0032945	143.585	-1.00892	4.54794e-07	7.51435e-06
FBgn0032684	779.85	-1.01045	2.48214e-12	8.74226e-11
FBgn0036428	1625.2	-1.01233	3.80892e-21	2.89976e-19
FBgn0051144	28.7214	-1.01285	0.00380784	0.0212917
FBgn0041194	3830.8	-1.01345	7.46191e-16	3.78721e-14
FBgn0038279	680.316	-1.01494	3.96195e-24	3.73442e-22
FBgn0026562	6040.9	-1.01632	1.15343e-18	7.41269e-17
FBgn0036260	733.988	-1.01842	3.57947e-12	1.23007e-10
FBgn0038038	2195.07	-1.01851	2.9415e-21	2.27438e-19
FBgn0030251	2185.65	-1.01926	1.92932e-15	9.40615e-14
FBgn0033820	18211.2	-1.01972	1.24757e-24	1.23472e-22
FBgn0031735	91.4217	-1.02016	0.000946596	0.00653766
FBgn0036359	166.146	-1.02022	0.000357185	0.00290951
FBgn0040658	44.8582	-1.02055	0.00392461	0.0218458
FBgn0036752	310.988	-1.02126	1.29617e-09	3.15966e-08
FBgn0054054	28.9875	-1.02216	0.00656697	0.0331768
FBgn0016075	8969.21	-1.02438	3.3836e-11	1.03676e-09
FBgn0029828	606.929	-1.02703	3.76235e-14	1.62602e-12
FBgn0032836	1319.45	-1.0278	5.1803e-09	1.16329e-07
FBgn0025595	628.563	-1.03033	1.1371e-13	4.65036e-12
FBgn0033683	436.432	-1.03054	4.72948e-06	6.35111e-05
FBgn0027584	69.9026	-1.03089	0.000115789	0.00110189
FBgn0013773	289.067	-1.03323	5.46891e-13	2.0898e-11
FBgn0039114	1943.53	-1.03358	4.50409e-12	1.53185e-10
FBgn0260474	344.683	-1.03557	8.84364e-12	2.88863e-10
FBgn0032282	3278.79	-1.0356	2.23111e-10	6.16796e-09
FBgn0027073	264.921	-1.03606	0.00640089	0.0325537
FBgn0034755	291.227	-1.0371	7.04423e-08	1.34071e-06
FBgn0026721	1823.11	-1.03799	6.35009e-32	9.66212e-30
FBgn0062412	44.2861	-1.03946	0.0038919	0.0217004
FBgn0028537	223.902	-1.04	0.00102588	0.00703236
FBgn0038511	40.6295	-1.04006	0.0039554	0.0219554
FBgn0026593	1063.66	-1.04224	6.72149e-31	9.92874e-29
FBgn0030968	1019.26	-1.0434	2.46828e-12	8.7245e-11
FBgn0052667	1674.41	-1.04566	6.2412e-20	4.38079e-18
FBgn0031097	638.874	-1.04726	9.85271e-11	2.85124e-09
FBgn0040637	18935.8	-1.04754	2.57659e-07	4.48952e-06
FBgn0004554	54.0862	-1.04951	0.00631712	0.0321773
FBgn0032322	671.101	-1.05003	5.15805e-19	3.40328e-17
FBgn0039031	986.058	-1.05004	7.68237e-05	0.000761848
FBgn0034618	2219.08	-1.05034	4.81606e-22	3.93922e-20
FBgn0030218	283.68	-1.05138	2.61032e-06	3.73329e-05
FBgn0030830	5430.22	-1.05249	6.48113e-05	0.000655866
FBgn0035781	43.3862	-1.05602	0.00787809	0.0384275
FBgn0263974	53.0738	-1.06026	0.000819535	0.00581847
FBgn0039023	126.07	-1.06934	2.80944e-08	5.71453e-07
FBgn0035785	76.6005	-1.07099	0.00081929	0.00581847
FBgn0036992	2488.37	-1.07113	4.01135e-16	2.08949e-14
FBgn0027563	388.749	-1.07123	2.41641e-18	1.47625e-16
FBgn0050273	149.186	-1.07394	3.33627e-06	4.64403e-05
FBgn0038741	147.772	-1.07404	1.14073e-08	2.47583e-07
FBgn0033079	447.678	-1.0746	8.80187e-18	5.12424e-16
FBgn0033464	836.493	-1.07539	4.35935e-13	1.69194e-11
FBgn0027579	1355.44	-1.07663	4.90729e-23	4.29801e-21
FBgn0013949	1172.4	-1.07686	8.26308e-14	3.43612e-12
FBgn0040321	1164.53	-1.07879	2.76717e-13	1.09547e-11
FBgn0014861	30.8495	-1.08056	0.00252214	0.015165
FBgn0033307	42.4095	-1.08063	0.00501181	0.0265535
FBgn0030628	81.7285	-1.0824	2.45541e-06	3.54245e-05
FBgn0029950	413.517	-1.08518	0.00115583	0.00781902
FBgn0040260	968.658	-1.08793	7.82153e-21	5.86437e-19
FBgn0030425	302.522	-1.09278	4.79995e-13	1.85567e-11
FBgn0031184	138.211	-1.09322	2.3625e-09	5.58035e-08
FBgn0035158	297.759	-1.09378	1.32256e-12	4.75977e-11
FBgn0083956	3344.36	-1.09552	4.75131e-21	3.5896e-19
FBgn0039642	96.6008	-1.09555	1.55376e-06	2.32994e-05
FBgn0085209	340.375	-1.09666	0.00227857	0.0139634
FBgn0027571	33548.8	-1.0969	7.6879e-37	1.58515e-34
FBgn0036589	282.657	-1.10023	0.000137297	0.00127829
FBgn0039629	411.16	-1.10037	2.13507e-14	9.43341e-13
FBgn0004959	36.9664	-1.10063	0.0011549	0.00781806
FBgn0025683	3748.71	-1.10116	2.33667e-19	1.5732e-17
FBgn0037131	98.6105	-1.1023	6.06161e-06	7.94399e-05
FBgn0033821	443.579	-1.10234	4.92173e-05	0.000522083
FBgn0259101	142.033	-1.10509	1.04758e-07	1.92355e-06
FBgn0034494	1034.06	-1.10654	1.73879e-09	4.16475e-08
FBgn0030164	325.766	-1.1075	2.13126e-09	5.05829e-08
FBgn0063495	78.2454	-1.11433	0.000314061	0.00263654
FBgn0039656	188.121	-1.11459	2.83839e-07	4.91111e-06
FBgn0043043	23.4848	-1.11645	0.00606452	0.0310826
FBgn0019643	5035.25	-1.11799	6.66682e-52	3.14198e-49
FBgn0035434	2066.17	-1.11837	8.90359e-13	3.32524e-11
FBgn0033602	729.616	-1.11879	1.40148e-18	8.89128e-17
FBgn0036381	2955.95	-1.12124	2.92709e-29	4.08021e-27
FBgn0033101	1109.02	-1.12139	7.72735e-19	5.03142e-17
FBgn0002868	13167.9	-1.12149	4.08987e-06	5.5754e-05
FBgn0034479	571.676	-1.12394	1.32125e-15	6.5057e-14
FBgn0035383	327.879	-1.12402	1.0182e-15	5.08946e-14
FBgn0038034	980.336	-1.12428	1.59913e-08	3.40357e-07
FBgn0039595	35.5451	-1.12568	0.00125261	0.00835382
FBgn0260954	235.205	-1.12595	9.44992e-05	0.000923257
FBgn0016122	1468.65	-1.126	3.3926e-40	7.8085e-38
FBgn0040608	185.751	-1.13105	9.29552e-10	2.3115e-08
FBgn0036875	511.571	-1.13362	1.36726e-19	9.39707e-18
FBgn0053970	1154.51	-1.13447	1.09781e-27	1.32501e-25
FBgn0016715	444.507	-1.13467	1.3135e-11	4.22069e-10
FBgn0027611	1943.09	-1.1354	1.02769e-49	3.91195e-47
FBgn0051272	29.8272	-1.13903	0.00142776	0.00936416
FBgn0034470	17203.2	-1.1406	2.7906e-15	1.32782e-13
FBgn0259715	3932.48	-1.14067	1.37418e-25	1.47829e-23
FBgn0038465	520.818	-1.14816	1.41786e-09	3.43936e-08
FBgn0030829	75.0746	-1.14886	2.80791e-06	3.99279e-05
FBgn0035360	14.9503	-1.14907	0.00654685	0.033094
FBgn0014031	1344.74	-1.14939	1.12162e-25	1.24726e-23
FBgn0010052	105.604	-1.15504	6.11469e-08	1.17738e-06
FBgn0039630	28.8841	-1.15588	0.00148591	0.00969419
FBgn0034885	4248.36	-1.15986	2.89336e-28	3.67123e-26
FBgn0030593	10474.6	-1.16158	4.83004e-15	2.24427e-13
FBgn0263199	1024.62	-1.16543	8.02753e-20	5.59496e-18
FBgn0062565	19.9276	-1.16891	0.00579258	0.0299369
FBgn0002565	4256.77	-1.17239	1.78182e-10	4.98156e-09
FBgn0015039	735.9	-1.17302	3.45585e-10	9.33561e-09
FBgn0036146	706.092	-1.17468	1.78106e-24	1.71138e-22
FBgn0033170	610.09	-1.17564	2.48926e-19	1.66461e-17
FBgn0039239	81.3011	-1.17584	0.000752543	0.0054404
FBgn0034480	32.6393	-1.17891	0.00083508	0.00591173
FBgn0040827	4958.43	-1.18015	7.05923e-30	1.02743e-27
FBgn0038346	221.824	-1.18438	1.24806e-06	1.927e-05
FBgn0014000	660.401	-1.18675	3.94792e-14	1.69881e-12
FBgn0259215	40.1722	-1.18697	0.000177194	0.00159137
FBgn0032266	128.358	-1.19216	4.14941e-06	5.64103e-05
FBgn0260479	8073.84	-1.19597	1.28198e-12	4.66462e-11
FBgn0038113	555.044	-1.1963	1.48745e-24	1.44326e-22
FBgn0034290	2343.21	-1.19651	2.34422e-13	9.35513e-12
FBgn0003067	6837.08	-1.1975	2.47756e-36	5.00417e-34
FBgn0031693	27.1961	-1.19813	0.00291711	0.0170576
FBgn0030985	856.212	-1.19857	6.54625e-08	1.25316e-06
FBgn0005683	26.6248	-1.20372	0.0052118	0.0274604
FBgn0051626	79.892	-1.20822	1.81108e-05	0.000213894
FBgn0032253	26.3455	-1.21771	0.00335198	0.0190768
FBgn0032770	95.3673	-1.21812	3.49812e-06	4.85566e-05
FBgn0033302	29.142	-1.21823	0.000488825	0.00380237
FBgn0036656	214.517	-1.21943	1.158e-08	2.50781e-07
FBgn0051777	86.5256	-1.21947	0.00106863	0.00729899
FBgn0031305	302.179	-1.22066	9.23124e-12	3.00532e-10
FBgn0014427	1321.43	-1.22208	5.42732e-13	2.08195e-11
FBgn0039820	31.5539	-1.23079	0.00207151	0.0129104
FBgn0029831	219.628	-1.23249	2.17218e-08	4.52591e-07
FBgn0032494	818.549	-1.23358	0.00824711	0.0398543
FBgn0001114	5637.84	-1.23539	7.99832e-25	8.07748e-23
FBgn0014417	466.986	-1.23549	1.75773e-22	1.47426e-20
FBgn0037801	106.868	-1.23824	5.54504e-09	1.24161e-07
FBgn0036106	8155.38	-1.23874	6.34996e-13	2.39869e-11
FBgn0032773	3922.64	-1.24139	2.63856e-26	3.0365e-24
FBgn0039641	92.4635	-1.24611	3.28154e-07	5.58992e-06
FBgn0038160	286.059	-1.24668	1.2883e-05	0.000157996
FBgn0030451	305.535	-1.25099	1.6499e-15	8.08369e-14
FBgn0086687	19643.7	-1.25127	5.97646e-28	7.48722e-26
FBgn0035977	43.9177	-1.25476	0.00583992	0.0301344
FBgn0040625	14.1406	-1.25616	0.00471739	0.0253051
FBgn0040600	737.562	-1.25826	4.48749e-06	6.05078e-05
FBgn0036264	89.3682	-1.26113	2.40399e-06	3.47333e-05
FBgn0033304	294.711	-1.26164	1.83122e-13	7.39737e-12
FBgn0038716	76.5261	-1.26185	1.85976e-05	0.00021834
FBgn0034293	12.0161	-1.26278	0.00735749	0.0364086
FBgn0040349	503.609	-1.26465	2.02872e-16	1.0737e-14
FBgn0023479	3070.41	-1.27327	4.09514e-15	1.92083e-13
FBgn0085520	20.1475	-1.28012	0.00326871	0.0186673
FBgn0038051	12.3865	-1.28458	0.0090249	0.0429627
FBgn0031800	1520.48	-1.28545	2.9941e-17	1.68367e-15
FBgn0260746	1470.92	-1.2932	4.60394e-34	7.85606e-32
FBgn0036022	6693.26	-1.29493	1.28725e-21	1.02741e-19
FBgn0036157	83.6256	-1.29872	2.38126e-06	3.44552e-05
FBgn0034330	158.733	-1.30134	0.000125389	0.00117183
FBgn0033215	12.2985	-1.30838	0.00498482	0.0264813
FBgn0032472	227.332	-1.30983	6.7426e-06	8.71169e-05
FBgn0054003	153.269	-1.31009	4.96955e-08	9.77806e-07
FBgn0014454	12793.1	-1.31418	7.16601e-16	3.65577e-14
FBgn0000406	3893.36	-1.31625	3.0243e-25	3.21844e-23
FBgn0031261	225.598	-1.32099	7.3782e-10	1.88201e-08
FBgn0027348	1811.13	-1.3217	5.3262e-46	1.64729e-43
FBgn0051778	32.157	-1.3218	0.000121358	0.00114388
FBgn0038681	445.723	-1.32227	2.19612e-23	1.95811e-21
FBgn0034198	73.182	-1.32598	2.00724e-06	2.95181e-05
FBgn0026576	1866.04	-1.32787	1.81899e-38	3.83033e-36
FBgn0053493	953.034	-1.32801	1.04716e-07	1.92355e-06
FBgn0034129	19.8589	-1.32991	0.00579614	0.0299397
FBgn0026268	552.961	-1.33397	5.67377e-13	2.15974e-11
FBgn0000014	13.415	-1.33419	0.00257653	0.015396
FBgn0038972	157.336	-1.33525	2.69711e-07	4.69126e-06
FBgn0030262	736.549	-1.33879	2.63737e-40	6.21478e-38
FBgn0031913	873.19	-1.34014	6.40981e-28	7.92973e-26
FBgn0038753	46.8219	-1.34289	9.51738e-06	0.000119232
FBgn0263408	18.8361	-1.3449	0.00229152	0.0140341
FBgn0050033	172.263	-1.34611	1.30591e-07	2.38021e-06
FBgn0010039	133.555	-1.34772	0.000349794	0.00286345
FBgn0032434	12.596	-1.35146	0.00300902	0.0174562
FBgn0013307	496.862	-1.35355	2.19496e-20	1.56284e-18
FBgn0037069	22.3645	-1.36106	0.000530924	0.00406399
FBgn0040398	3290.53	-1.36878	1.85606e-16	9.9294e-15
FBgn0001217	1340.58	-1.3716	0.00414011	0.0227132
FBgn0039613	87.9667	-1.37334	4.06053e-06	5.54304e-05
FBgn0014469	157.816	-1.37747	3.01299e-12	1.04264e-10
FBgn0031561	2786.82	-1.38262	0.00240265	0.0145973
FBgn0035409	28.07	-1.3861	0.00226562	0.0139046
FBgn0028936	158.303	-1.38801	2.01379e-11	6.36756e-10
FBgn0036262	2001.5	-1.38918	1.37648e-35	2.57037e-33
FBgn0030362	3056.32	-1.3897	1.22382e-33	2.04728e-31
FBgn0032287	874.314	-1.40053	1.89712e-23	1.70689e-21
FBgn0038074	390.472	-1.40185	1.46063e-17	8.356e-16
FBgn0028396	98.5823	-1.41063	3.77039e-05	0.000411417
FBgn0020385	2564.61	-1.41317	1.96551e-35	3.60235e-33
FBgn0040099	50.4043	-1.41535	3.94118e-05	0.000427696
FBgn0036024	40.687	-1.4255	0.00206881	0.0129017
FBgn0086611	18.838	-1.42614	0.000520526	0.00400283
FBgn0028542	155.04	-1.43647	5.54196e-12	1.85928e-10
FBgn0015570	155.086	-1.43917	6.73639e-10	1.73888e-08
FBgn0039801	1031.47	-1.44295	9.2511e-29	1.25422e-26
FBgn0003060	31.0323	-1.44307	0.000942192	0.00651328
FBgn0020513	2610.51	-1.44462	1.37939e-72	9.75131e-70
FBgn0024293	3142.45	-1.44497	1.34073e-29	1.92307e-27
FBgn0028939	42.5267	-1.44628	5.37228e-05	0.000559679
FBgn0037396	139.684	-1.44664	1.27658e-12	4.66211e-11
FBgn0051860	31.5939	-1.45067	0.000172809	0.00155764
FBgn0040609	561.707	-1.45647	4.82858e-10	1.27777e-08
FBgn0037934	105.629	-1.45747	1.44349e-09	3.49297e-08
FBgn0002526	590.734	-1.45753	1.82225e-19	1.23526e-17
FBgn0000079	433.115	-1.45843	0.000100064	0.000969018
FBgn0051205	371.809	-1.46153	5.05415e-05	0.000531008
FBgn0038850	12.0039	-1.46769	0.00215915	0.013364
FBgn0036836	100.705	-1.46859	3.37259e-11	1.0366e-09
FBgn0027586	3883.21	-1.47522	2.84003e-86	4.01539e-83
FBgn0260962	480.192	-1.48211	1.43819e-21	1.13871e-19
FBgn0053110	860.976	-1.48536	4.06176e-13	1.58265e-11
FBgn0032381	89.5193	-1.48572	5.98135e-07	9.74379e-06
FBgn0085302	27.8096	-1.48788	0.000200403	0.00177564
FBgn0046879	14.938	-1.48795	0.00085628	0.00602317
FBgn0264718	133.233	-1.49087	0.000180002	0.0016122
FBgn0039800	3304.43	-1.49355	4.01627e-46	1.28223e-43
FBgn0034756	29.5679	-1.49388	0.000767879	0.00552705
FBgn0039073	83.1022	-1.5015	3.29709e-08	6.64588e-07
FBgn0039485	36.668	-1.50291	5.12496e-05	0.000536737
FBgn0029147	51.925	-1.50705	1.09369e-05	0.000135134
FBgn0031549	64.5103	-1.50712	2.2811e-08	4.74286e-07
FBgn0002563	487.621	-1.50785	1.02558e-13	4.22924e-12
FBgn0025454	1843.23	-1.5088	1.82795e-28	2.34951e-26
FBgn0035344	515.781	-1.50977	4.04465e-32	6.25467e-30
FBgn0063491	1100.08	-1.51073	1.89227e-09	4.51273e-08
FBgn0034165	62.775	-1.51094	6.33104e-06	8.25538e-05
FBgn0028561	11.9866	-1.5119	0.00169012	0.0108547
FBgn0038358	55.5134	-1.51593	1.44808e-06	2.19138e-05
FBgn0038865	166.605	-1.51916	2.06202e-10	5.71647e-09
FBgn0262574	1106.39	-1.51979	9.03843e-13	3.36291e-11
FBgn0039024	371.5	-1.52099	8.40317e-11	2.45328e-09
FBgn0034956	14.7302	-1.52235	0.0010561	0.00722339
FBgn0036806	100.559	-1.52266	1.76132e-10	4.93818e-09
FBgn0036879	45.196	-1.52699	5.35424e-05	0.000558387
FBgn0052099	262.662	-1.52791	2.0533e-13	8.26078e-12
FBgn0085360	395.937	-1.53117	1.17533e-22	1.0115e-20
FBgn0038170	374.435	-1.53184	2.08398e-21	1.62402e-19
FBgn0030981	43.3593	-1.53271	0.000127346	0.00118901
FBgn0036757	20.3035	-1.53456	0.000306581	0.00258013
FBgn0036323	14.9172	-1.53558	0.00127276	0.00847679
FBgn0033214	39.4619	-1.53624	1.37944e-06	2.09713e-05
FBgn0020637	43.6884	-1.53657	1.71593e-05	0.000204117
FBgn0032382	4402.15	-1.53783	6.35718e-33	1.03143e-30
FBgn0039332	580.752	-1.55309	5.28852e-15	2.43444e-13
FBgn0031542	517.212	-1.5579	5.84053e-40	1.31372e-37
FBgn0032535	14.9151	-1.5653	0.000898003	0.00626766
FBgn0051810	25.9116	-1.56925	4.28168e-05	0.00046161
FBgn0031389	36.0858	-1.57146	5.98273e-06	7.86336e-05
FBgn0038366	95.8154	-1.57518	1.18362e-10	3.39545e-09
FBgn0036815	230.246	-1.58827	1.28517e-22	1.09649e-20
FBgn0015038	153.615	-1.58992	2.32474e-18	1.42907e-16
FBgn0026190	23.1679	-1.59065	5.88158e-05	0.000604451
FBgn0032285	88904.1	-1.5912	4.14627e-15	1.93564e-13
FBgn0000451	102.586	-1.59278	4.3703e-10	1.16585e-08
FBgn0051809	34.0612	-1.59688	3.09851e-06	4.34786e-05
FBgn0036878	13.0276	-1.59915	0.000632356	0.00471267
FBgn0261575	174.244	-1.60469	1.23103e-15	6.12236e-14
FBgn0037553	77.2754	-1.60852	4.3678e-08	8.68035e-07
FBgn0033366	362.597	-1.61353	1.25254e-28	1.65285e-26
FBgn0037714	254.273	-1.61599	1.50615e-18	9.49448e-17
FBgn0030607	136.366	-1.62337	1.967e-14	8.76912e-13
FBgn0032973	41.7816	-1.63033	3.12288e-06	4.3716e-05
FBgn0020642	49.5005	-1.63268	1.50324e-05	0.000181656
FBgn0013813	61.4014	-1.64002	3.86645e-07	6.46389e-06
FBgn0038795	26.4714	-1.64105	2.30364e-05	0.000266345
FBgn0041337	93.6476	-1.64456	1.23511e-07	2.25532e-06
FBgn0051326	1204.67	-1.64474	1.8704e-34	3.2476e-32
FBgn0044812	40.5318	-1.65138	1.83504e-05	0.000216207
FBgn0032286	1326.21	-1.66436	2.46933e-22	2.0537e-20
FBgn0015033	138.009	-1.66456	1.23571e-11	3.98367e-10
FBgn0012037	1257.67	-1.66523	4.96579e-53	2.45732e-50
FBgn0031562	179.167	-1.66719	2.89409e-08	5.85742e-07
FBgn0031860	296.198	-1.6706	8.20557e-23	7.12373e-21
FBgn0051826	41.5261	-1.68069	2.28427e-06	3.31974e-05
FBgn0033985	232.896	-1.68321	1.40848e-22	1.19143e-20
FBgn0040832	617.121	-1.68423	3.51115e-24	3.34134e-22
FBgn0038391	22.7981	-1.68908	5.11644e-05	0.000536413
FBgn0034475	178.011	-1.69196	7.87294e-12	2.58866e-10
FBgn0039611	295.335	-1.69361	9.59156e-17	5.21581e-15
FBgn0035076	462.621	-1.70173	1.69122e-28	2.20237e-26
FBgn0036597	1628.18	-1.71304	5.84861e-43	1.65382e-40
FBgn0040255	31.8765	-1.71667	3.19733e-05	0.000356397
FBgn0033597	106.668	-1.71829	6.03163e-10	1.58342e-08
FBgn0033051	49.0082	-1.73232	1.00516e-07	1.85622e-06
FBgn0030334	59.1458	-1.73448	4.12758e-09	9.4126e-08
FBgn0030159	1360.57	-1.73688	1.38998e-18	8.87524e-17
FBgn0040813	6157.61	-1.74102	9.57392e-06	0.000119789
FBgn0064237	233.809	-1.74291	5.11155e-12	1.72071e-10
FBgn0035553	1062.49	-1.74546	6.17924e-35	1.11193e-32
FBgn0002939	40.3305	-1.74556	0.000236135	0.00205543
FBgn0027578	567.451	-1.75565	3.72578e-14	1.61728e-12
FBgn0039313	72.0403	-1.764	5.49143e-08	1.07409e-06
FBgn0040718	293.032	-1.77382	1.13812e-10	3.28395e-09
FBgn0035623	18.9692	-1.78354	6.5974e-05	0.000665591
FBgn0038201	82.4369	-1.78892	1.65452e-07	2.97184e-06
FBgn0063494	469.491	-1.79162	8.5512e-26	9.61719e-24
FBgn0034761	802.768	-1.79327	2.10571e-29	2.97717e-27
FBgn0264475	24.289	-1.79539	6.69846e-05	0.000674411
FBgn0033257	807.257	-1.79616	3.42788e-51	1.54208e-48
FBgn0052191	191.449	-1.79697	5.80934e-25	5.92733e-23
FBgn0040531	116.408	-1.80202	1.80434e-12	6.44676e-11
FBgn0039759	178.803	-1.80705	7.70326e-13	2.88785e-11
FBgn0031940	13909.2	-1.82837	3.14689e-90	5.19079e-87
FBgn0003137	3315.14	-1.83938	4.87927e-51	2.09957e-48
FBgn0031689	1038.69	-1.84762	1.28417e-20	9.3452e-19
FBgn0260011	109.402	-1.85202	1.98475e-15	9.62894e-14
FBgn0040102	50.7401	-1.85555	4.4526e-10	1.18461e-08
FBgn0005670	84.0655	-1.85666	4.80935e-11	1.43801e-09
FBgn0014033	91.3018	-1.86234	2.24495e-10	6.18894e-09
FBgn0040717	78.6422	-1.88485	1.56909e-08	3.34683e-07
FBgn0032896	105.812	-1.88538	4.06782e-14	1.74282e-12
FBgn0037973	245.858	-1.8909	1.04336e-26	1.2293e-24
FBgn0261362	94.3191	-1.89408	3.23058e-14	1.4085e-12
FBgn0036880	268.463	-1.90414	1.3201e-25	1.43572e-23
FBgn0029170	198.214	-1.90853	6.80022e-18	4.05432e-16
FBgn0034687	41.6319	-1.91777	1.24747e-06	1.927e-05
FBgn0031538	1417.57	-1.92086	3.17384e-41	7.85287e-39
FBgn0036094	133.546	-1.92747	5.98588e-07	9.74379e-06
FBgn0033724	19.4639	-1.95612	1.04467e-05	0.000129563
FBgn0052695	207.294	-1.95818	5.67368e-25	5.84921e-23
FBgn0033065	1379.58	-1.96171	1.78928e-50	7.0834e-48
FBgn0039682	13652.4	-1.97308	1.93435e-46	6.60145e-44
FBgn0030398	1169.63	-1.97801	8.97621e-49	3.29028e-46
FBgn0037485	14.8053	-1.98121	2.92674e-05	0.000329205
FBgn0053307	55.3331	-2.00398	2.55634e-11	7.98109e-10
FBgn0030040	56.567	-2.0304	6.00836e-08	1.15916e-06
FBgn0030157	770.763	-2.04657	6.90897e-46	2.07206e-43
FBgn0002869	46.7219	-2.04824	3.1831e-10	8.63101e-09
FBgn0000473	1446.26	-2.06455	3.30827e-85	4.09274e-82
FBgn0039312	247.32	-2.08321	1.09535e-18	7.08539e-17
FBgn0029167	494.756	-2.10464	1.18676e-17	6.82869e-16
FBgn0003227	224.558	-2.10658	2.29086e-23	2.02434e-21
FBgn0262003	160.858	-2.13732	1.94817e-18	1.21264e-16
FBgn0052037	51.1271	-2.20597	3.90127e-10	1.04636e-08
FBgn0000078	459.273	-2.20832	8.30618e-17	4.54178e-15
FBgn0000592	2713.84	-2.22442	1.88546e-58	1.16628e-55
FBgn0037427	20.2208	-2.24763	8.85299e-07	1.41319e-05
FBgn0035583	58.6944	-2.26078	4.50743e-11	1.35182e-09
FBgn0039297	85.2485	-2.27617	4.08066e-09	9.34868e-08
FBgn0031548	334.26	-2.30827	8.07254e-29	1.10964e-26
FBgn0039685	639.109	-2.35274	3.87537e-20	2.73961e-18
FBgn0063493	97.7405	-2.35745	9.3013e-13	3.44775e-11
FBgn0026755	23.7923	-2.42751	2.40794e-09	5.66066e-08
FBgn0085256	4225.13	-2.44589	2.58296e-46	8.52118e-44
FBgn0261385	181.545	-2.4985	1.78915e-34	3.162e-32
FBgn0031432	262.455	-2.52565	6.1173e-27	7.29433e-25
FBgn0033729	50.0388	-2.53352	6.94216e-12	2.29788e-10
FBgn0259896	37.3165	-2.56491	7.79322e-10	1.97768e-08
FBgn0037845	570.075	-2.57418	2.0138e-48	7.11805e-46
FBgn0038115	685.261	-2.58488	5.34238e-51	2.20307e-48
FBgn0040256	67.54	-2.63564	1.8938e-11	6.02667e-10
FBgn0261402	20.2103	-2.69936	7.67639e-09	1.69205e-07
FBgn0034612	16.1065	-2.72666	7.15426e-09	1.59114e-07
FBgn0259229	150.129	-2.79937	8.695e-21	6.47026e-19
FBgn0034356	506.952	-2.89743	1.33251e-80	1.46532e-77
FBgn0052282	1240.84	-2.90941	8.93732e-64	5.89684e-61
FBgn0015035	482.208	-2.97805	1.08214e-41	2.74614e-39
FBgn0039298	280.8	-3.06896	8.72962e-36	1.72794e-33
FBgn0036208	454.996	-3.10561	7.99918e-79	7.19708e-76
FBgn0031547	30.2925	-3.4836	1.97604e-14	8.76988e-13
FBgn0038001	41.9978	-3.72006	6.17223e-22	5.00709e-20
FBgn0031550	116.923	-3.76333	3.23623e-42	8.65649e-40
FBgn0039684	158.061	-4.27644	1.22247e-35	2.32669e-33
FBgn0037975	99.8268	-4.51136	8.50035e-40	1.86951e-37
FBgn0051157	70.5664	-4.55982	1.05543e-27	1.28958e-25
FBgn0032024	107.224	-4.74468	9.58197e-41	2.31299e-38
FBgn0032435	89.0543	-4.93404	7.3674e-42	1.91882e-39
FBgn0028940	364.507	-4.96765	7.46463e-79	7.19708e-76
FBgn0037974	87.9553	-5.27348	6.54139e-43	1.79834e-40
