# Supplementary material for: Functional convergence of histone methyltransferases EHMT1 and KMT2C involved in intellectual disability and autism spectrum disorder
Source: PLoS Genet. 2017 Oct 25;13(10):e1006864. doi: 10.1371/journal.pgen.1006864 (PMC5656305; doi:10.1371/journal.pgen.1006864)
Supplement: S8 Table — (XLSX) [file pgen.1006864.s012.xlsx]

## Sheet: Sheet2
Table S8: Statistical analysis of up and down regulated genes that are differentially expressed genes in both trr and G9a mutant fly heads.
trr	EHMT	differentially expressed (trr)	differentially expressed (G9a)	expected overlap	observed overlap	enrichment	hypergoemetric test (p-value)
up	up	272	327	5.67173	5	0.881566	0.67
down	down	341	796	17.3088	47	2.71539	4e-10
mis	mis	613	1123	43.8974	119	2.71087	2.27e-24
down	up	341	327	7.11051	18	2.53146	0.0003
up	Down	272	796	13.8064	47	3.40422	1.12e-13
