# Supplementary material for: Functional convergence of histone methyltransferases EHMT1 and KMT2C involved in intellectual disability and autism spectrum disorder
Source: PLoS Genet. 2017 Oct 25;13(10):e1006864. doi: 10.1371/journal.pgen.1006864 (PMC5656305; doi:10.1371/journal.pgen.1006864)
Supplement: S9 Table — (XLSX) [file pgen.1006864.s013.xlsx]

## Sheet: Blad1
S9 Table: Gene ontology annotations for the five potential direct targets of both G9a and trr.
FBgene ID	NAME	SYMBOL	GO_BIOLOGICAL_PROCESS	GO_CELLULAR_COMPONENT	GO_MOLECULAR_FUNCTION
FBgn0016122	Angiotensin-converting enzyme-related	Acer	heart development ; GO:0007507 | inferred from mutant phenotype <newline> sleep ; GO:0030431 | inferred from expression pattern <newline> proteolysis ; GO:0006508 | inferred from electronic annotation with InterPro:IPR001548 <newline> regulation of heart rate ; GO:0002027 | inferred from mutant phenotype <newline> heart morphogenesis ; GO:0003007 | inferred from mutant phenotype <newline> heart d…	membrane ; GO:0016020 | inferred from electronic annotation with InterPro:IPR001548 <newline> extracellular region ; GO:0005576 | inferred from direct assay <newline> extracellular space ; GO:0005615 | inferred from direct assay	peptidyl-dipeptidase activity ; GO:0008241 | inferred from sequence or structural similarity with Ance <newline> peptidyl-dipeptidase activity ; GO:0008241 | inferred from sequence or structural similarity with UniProtKB:Q10715 <newline> peptidyl-dipeptidase activity ; GO:0008241 | non-traceable author statement <newline> zinc ion binding ; GO:0008270 | inferred from sequence model <newline> meta…
FBgn0027580	Pyruvate carboxylase	PC	pyruvate metabolic process ; GO:0006090 | inferred from sequence or structural similarity with UniProtKB:P11498 <newline> gluconeogenesis ; GO:0006094 | inferred from electronic annotation with InterPro:IPR005930	lipid particle ; GO:0005811 | inferred from direct assay <newline> mitochondrial matrix ; GO:0005759 | inferred from sequence or structural similarity with UniProtKB:P11498 <newline> microtubule associated complex ; GO:0005875 | inferred from direct assay <newline> mitochondrion ; GO:0005739 | inferred from direct assay	pyruvate carboxylase activity ; GO:0004736 inferred from sequence or structural similarity with UniProtKB:O93918 <newline> pyruvate carboxylase activity ; GO:0004736 | inferred from sequence or structural similarity with UniProtKB:P11498 <newline> ATP binding ; GO:0005524 | inferred from electronic annotation with InterPro:IPR005479, InterPro:IPR005930, InterPro:IPR011761, InterPro:IPR011764, Int…
FBgn0016715	Rhythmically expressed gene 2	Reg-2	metabolic process ; GO:0008152 | inferred from electronic annotation with InterPro:IPR006439	-	hydrolase activity ; GO:0016787 | inferred from electronic annotation with InterPro:IPR006439
FBgn0033926	Activity-regulated cytoskeleton associated protein 1	Arc1	behavioral response to starvation ; GO:0042595 | inferred from direct assay <newline> muscle system process ; GO:0003012 | inferred from genetic interaction with Mhc inferred from expression pattern	sarcomere ; GO:0030017 | inferred from direct assay <newline> synapse ; GO:0045202 | inferred from direct assay	-
FBgn0028530	mitochondrial transcription termination factor	mTTF	termination of mitochondrial transcription ; GO:0006393 | non-traceable author statement <newline> termination of mitochondrial transcription ; GO:0006393 | inferred from direct assay <newline> regulation of transcription, DNA-templated ; GO:0006355 | inferred from electronic annotation with InterPro:IPR003690	mitochondrion ; GO:0005739 | non-traceable author statement <newline> mitochondrion ; GO:0005739 | inferred from direct assay	DNA binding ; GO:0003677 | inferred from direct assay <newline> double-stranded DNA binding ; GO:0003690 | inferred from electronic annotation with InterPro:IPR003690

## Sheet: Blad2
SUBMITTED ID	GO BIOLOGICAL PROCESS	GO CELLULAR COMPONENT	GO MOLECULAR FUNCTION	NAME	SYMBOL
FBgn0016122	heart development | inferred from mutant phenotype	membrane | inferred from electronic annotation with InterPro:IPR001548	peptidyl-dipeptidase activity | inferred from sequence or structural similarity with Ance	Angiotensin-converting enzyme-related	Acer
	proteolysis | inferred from electronic annotation with InterPro:IPR001548	extracellular region | inferred from direct assay	peptidyl-dipeptidase activity | inferred from sequence or structural similarity with UniProtKB:Q10715
	regulation of heart rate | inferred from mutant phenotype	extracellular space | inferred from direct assay	peptidyl-dipeptidase activity | non-traceable author statement
	heart morphogenesis | inferred from mutant phenotype		zinc ion binding | inferred from sequence model
	heart development | NOT inferred from mutant phenotype		metalloendopeptidase activity | inferred from sequence or structural similarity with MGD:Ace; MGI:MGI:87874
	positive regulation of circadian sleep/wake cycle, sleep | inferred from mutant phenotype		peptidyl-dipeptidase activity | inferred from direct assay
	sleep | inferred from mutant phenotype
FBgn0027580	pyruvate metabolic process | inferred from sequence or structural similarity with UniProtKB:P11498	lipid particle | inferred from direct assay	pyruvate carboxylase activity | inferred from sequence or structural similarity with UniProtKB:O93918	Pyruvate carboxylase	PCB
	gluconeogenesis | inferred from electronic annotation with InterPro:IPR005930	mitochondrial matrix | inferred from sequence or structural similarity with UniProtKB:P11498	pyruvate carboxylase activity | inferred from sequence or structural similarity with UniProtKB:P11498
		microtubule associated complex | inferred from direct assay	ATP binding | inferred from electronic annotation with InterPro:IPR005479, InterPro:IPR005930, InterPro:IPR011761, InterPro:IPR011764, InterPro:IPR013815, InterPro:IPR013816
		mitochondrion | inferred from direct assay	DNA binding | inferred from electronic annotation with InterPro:IPR009057
			biotin binding | inferred from electronic annotation with InterPro:IPR005930
			biotin carboxylase activity | inferred from electronic annotation with InterPro:IPR011764
			metal ion binding | inferred from electronic annotation with InterPro:IPR011761
			pyruvate carboxylase activity | inferred from direct assay
FBgn0016715	metabolic process | inferred from electronic annotation with InterPro:IPR006439	-	hydrolase activity | inferred from electronic annotation with InterPro:IPR006439	Rhythmically expressed gene 2	Reg-2
FBgn0033926	behavioral response to starvation | inferred from direct assay	sarcomere | inferred from direct assay	zinc ion binding | inferred from electronic annotation with InterPro:IPR001878	Activity-regulated cytoskeleton associated protein 1	Arc1
	muscle system process | inferred from genetic interaction with Mhc inferred from expression pattern	synapse | inferred from direct assay	nucleic acid binding | inferred from electronic annotation with InterPro:IPR001878
FBgn0028530	termination of mitochondrial transcription | non-traceable author statement	mitochondrion | non-traceable author statement	DNA binding | inferred from direct assay	mitochondrial transcription termination factor	mTTF
	termination of mitochondrial transcription | inferred from direct assay	mitochondrion | inferred from direct assay	double-stranded DNA binding | inferred from electronic annotation with InterPro:IPR003690
	regulation of transcription, DNA-templated | inferred from electronic annotation with InterPro:IPR003690
