# Supplementary material for: Functional convergence of histone methyltransferases EHMT1 and KMT2C involved in intellectual disability and autism spectrum disorder
Source: PLoS Genet. 2017 Oct 25;13(10):e1006864. doi: 10.1371/journal.pgen.1006864 (PMC5656305; doi:10.1371/journal.pgen.1006864)
Supplement: S10 Table — (XLSX) [file pgen.1006864.s014.xlsx]

## Sheet: Blad1
Table S10: List of primers used in this study.
	qPCR primers (Patient 5):
	negative_region_Forw	ACCACGGGTCTCGACTCTTAC
	negative_region_Rev	CAGGGTGCTCGGACTTCTTC
	deletion_region_1_Forw	CAGGGCTCATTCCAGGTCAA
	deletion_region_1_Rev	TGGGGTCCAGACATGCTACT
	deletion_region_2_Forw	CTGAAGCAGAAGTGGATAACAGC
	deletion_region_2_Rev	GACCAGGGAGTTTGCCGATT
	ChIP primers:
	mor_chip_Forw	CGATATTTCAGCTATCTCCACTGA
	mor_chip_Rev	TATGGCTTCCACCAACCAA
	Lis1_chip_Forw	TTGCATGGAAGTAGGGCTTA
	Lis1_chip_Rev	CGGGACTATCGATGACAGC
	Atg9_chip_Forw	CCTTTGATTCTCCAATGTGTG
	Atg9_chip_Rev	AAGTAAGGCGAACCTCTTGC
	Hsc70-4_chip_Forw	CGACTTTACAGTTTCGGTGTG
	Hsc70-4_chip_Rev	TCTTGGCCACCCTAATAAGC
	Socs36e_chip_forw	AGCACTAGCGGGTGGATAAC
	Socs36e_chip_Rev	AACTCGACCACTTTCCAGTTTC
	Tsp42ee_chip_Forw	TGTGGCTCAGTTGGAACAAG
	Tsp42ee_chip_Rev	GGAGCGGAACTTCGGTAAC
	Smid_chip_Forw	TCGCTCTCGTAAAAGTCAAAAG
	Smid_chip_Rev	TTTCTACTCGCCAGACACCTC
	Med21_chip_Forw	CGTGATTTCTTTCAATGAGACG
	Med21_chip_Rev	CTGTTTCCGACAATCTTATGGTAG
	DRM99b_chip_Forw	GTTGCAACACTCTCGGAATC
	DRM99b_chip_Rev	GCGGCAACATTTACCAATAC
	CG1646_chip_Forw	CTTCGACCGGACCTAGTGAC
	CG1646_chip_Rev	AATGCTTTAATGGGCTGCTC
	qPCR primers:
	betacop_qPCR_Forw	AACTACAACACCCTGGAGAAGG
	betacop_qPCR_Rev	ACATCTTCTCCCAATTCCAAAG
	RP49_qPCR_Forw	CGCACCAAGCACTTCATC
	RP49_qPCR_Rev	CTCTGTTGTCGATACCCTTGG
	trr_qPCR_Forw	TAGATGCCACGGTTCTTGG
	trr_qPCR_Rev	ATCGAGTACATTGGCGAGGT
